# Supplementary material for: ﻿Characterisation of the genome and secretome of Phytophthoracryptogea and P.erythroseptica
Source: IMA Fungus. 2025 Jun 10;16:e156195. doi: 10.3897/imafungus.16.156195 (PMC12177512; doi:10.3897/imafungus.16.156195)
Supplement: Supplementary material 1 — Genome statistics of Phytophthora genomes in the phylogenomic analysis [file imafungus-16-e156195-s001.xlsx]

## Sheet: Sheet1
	Supplementary Table 1. Metadata and genome statistics of strains in this study.
	Species	Clade	Reference genome by NCBI	Strain taxonomy status	Strain Number	Alternate Strain Numbers	Host/substrate	Locality	Level	WGS accession	# contigs (>= 1000 bp)	Total length (>= 1000 bp)	Largest contig	GC (%)	N50 (bp)	L50 (bp)	BUSCO complete single copy (stramenopiles)	BUSCO complete and duplicated (stramenopiles)	BUSCO fragmented (stramenopiles)	BUSCO missing (stramenopiles)	# Gene models predicted
	Phytophthora cryptogea	8a		T	CBS 113.19	BPIC 1189, IMI 180615, NRRL 64127	Herbaceous plant: Lycopersicon esculentum or Petunia, root and stem	Ireland	Contig	JBFSGI01	579	52498254	614123	53.65	115362	122	86	0	2	12	11654
	Phytophthora cryptogea	8a			CBS 418.71	MUCL 28777	Herbaceous plant: Gerbera sp.	Netherlands	Scaffold	AUWJ02	9492	52430671	138147	52.3	10448	1322	85	12	2	1	16299
	Phytophthora erythroseptica	8a		A/T	P6180	CPHST BL 80	Herbaceous plant: Solanum tuberosum	Ireland	Contig	JBFSGI01	51	74662694	4842162	52.93	2413823	12	97	2	0	1	15970
	Phytophthora sansomeana	8a	◯		Psan68		Herbaceous plant: Glycine max	USA: Ohio	Contig	JAPDHH01	336	74248471	1935482	52.47	563145	40	84	11	2	3	16053
	Phytophthora brassicae	8b	◯		Pbras_OSU-2014				Scaffold	JAIKVB01	12443	72835660	196267	48.32	12331	1533	96	0	2	2	17193
	Phytophthora syringae	8d	◯	T	BL57G	P10330 WPC			Scaffold	JAAKBD01	589	74934612	1955381	52.41	373732	52	89	5	2	4	15293
	Phytophthora lateralis	8c	◯	T	CBS 168.42	ATCC 11261, DSM 62687, IMI 040503, VKM F-1835	Woody plant: Chamaecyparis lawsoniana	USA: Oregon	Scaffold	AWVV02	6262	48996493	121131	53.28	17374	754	98	1	0	1	14701
	Phytophthora ramorum	8c	◯	T	CPHST BL 55G	P10103 WPC, CBS 101553 (mating type A1)	Woody plant: Rhododendron catawbiense	Germany	Contig	RYEP01	1322	52436848	588354	54.07	97267	147	77	3	14	6	12191
	Phytophthora hibernalis	8c	◯	T	BL41G	ATCC 56353, NRRL 64317, IMI 134760	Woody plant: Citrus sinensis	Australia	Contig	JAAKBF01	404	84508591	2210124	51.72	512694	46	90	4	1	5	13639
	Phytophthora foliorum	8c	◯		Pfoli_OSU-2014		Woody plant: Azalea sp.	USA: Tennessee	Scaffold	JAHWLE01	5306	48921551	94034	52.87	15818	931	86	0	10	4	13762
	Phytophthora cinnamomi var. cinnamomi	7c	◯	T (Ex-isotype)	CBS 144.22	ATCC 1407, IMI 022938, NRRL 64213, ATCC 46671	Woody plant: Cinnamomum burmannii	Indonesia	Scaffold	JAIWQA01	1314	77967402	1206175	53.89	264472	89	95	2	2	1	12938
	T: ex-type strain
	A/T: authentic strain by IDphy
