# Supplementary material for: ﻿Characterisation of the genome and secretome of Phytophthoracryptogea and P.erythroseptica
Source: IMA Fungus. 2025 Jun 10;16:e156195. doi: 10.3897/imafungus.16.156195 (PMC12177512; doi:10.3897/imafungus.16.156195)
Supplement: Supplementary material 2 — 2012 single copy genes statistics [file imafungus-16-e156195-s002.xlsx]

## Sheet: Sheet1
Supplementary Table 2. Alignment and metrics for 2012 single copy genes.
		AMAS					AfterPhylo.pl	ETE3
OrthoGroup	No. of taxa	Alignment length	No. variable sites	Proportion of variable sites	No. of parsimony informative sites	Proportion of parsimony informative sites	Average Bootstrap	%ref_br
OG0004221	11	1039	137	0.132	49	0.047	88	0.94
OG0004222	11	464	240	0.517	93	0.2	79	0.83
OG0004223	11	307	85	0.277	22	0.072	57	0.78
OG0004224	11	361	40	0.111	14	0.039	68	0.78
OG0004225	11	587	210	0.358	92	0.157	91	0.94
OG0004226	11	316	106	0.335	38	0.12	59	0.78
OG0004227	11	377	11	0.029	3	0.008	34	0.61
OG0004228	11	477	153	0.321	65	0.136	78	1
OG0004229	11	442	206	0.466	84	0.19	83	0.94
OG0004230	11	769	208	0.27	77	0.1	89	1
OG0004231	11	258	81	0.314	34	0.132	67	0.78
OG0004232	11	184	64	0.348	19	0.103	66	0.67
OG0004234	11	506	80	0.158	29	0.057	61	0.83
OG0004235	11	470	143	0.304	60	0.128	80	0.89
OG0004236	11	267	28	0.105	13	0.049	67	0.61
OG0004237	11	580	85	0.147	46	0.079	91	0.94
OG0004238	11	371	148	0.399	64	0.173	73	0.94
OG0004240	11	410	87	0.212	28	0.068	60	1
OG0004241	11	199	74	0.372	20	0.101	60	0.83
OG0004242	11	389	60	0.154	27	0.069	58	0.78
OG0004243	11	448	143	0.319	59	0.132	74	0.89
OG0004247	11	228	132	0.579	78	0.342	73	0.83
OG0004248	11	2987	980	0.328	470	0.157	93	1
OG0004249	11	172	32	0.186	17	0.099	73	0.78
OG0004250	11	464	183	0.394	85	0.183	86	0.94
OG0004252	11	871	206	0.237	75	0.086	88	0.94
OG0004254	11	204	21	0.103	13	0.064	63	0.78
OG0004256	11	439	182	0.415	83	0.189	79	0.89
OG0004257	11	717	74	0.103	12	0.017	46	0.83
OG0004258	11	549	153	0.279	51	0.093	75	0.94
OG0004259	11	408	228	0.559	66	0.162	93	0.94
OG0004260	11	244	33	0.135	12	0.049	55	0.67
OG0004262	11	465	196	0.422	90	0.194	70	0.89
OG0004263	11	202	69	0.342	24	0.119	55	0.67
OG0004264	11	335	110	0.328	39	0.116	74	0.89
OG0004265	11	356	139	0.39	46	0.129	80	0.94
OG0004266	11	938	169	0.18	49	0.052	81	0.94
OG0004267	11	393	114	0.29	46	0.117	77	1
OG0004268	11	158	54	0.342	28	0.177	59	0.78
OG0004270	11	905	361	0.399	149	0.165	82	0.94
OG0004272	11	430	61	0.142	30	0.07	75	1
OG0004273	11	332	127	0.383	68	0.205	84	0.78
OG0004274	11	814	256	0.314	77	0.095	84	0.83
OG0004275	11	92	27	0.293	7	0.076	27	0.67
OG0004276	11	428	160	0.374	60	0.14	88	0.94
OG0004277	11	259	23	0.089	10	0.039	42	0.83
OG0004278	11	550	164	0.298	67	0.122	77	0.83
OG0004280	11	148	20	0.135	4	0.027	50	0.72
OG0004281	11	494	196	0.397	68	0.138	62	0.94
OG0004282	11	375	138	0.368	55	0.147	79	0.89
OG0004284	11	745	215	0.289	83	0.111	87	0.89
OG0004285	11	802	339	0.423	156	0.195	97	0.94
OG0004286	11	367	102	0.278	52	0.142	79	1
OG0004287	11	379	161	0.425	87	0.23	71	0.89
OG0004288	11	487	26	0.053	8	0.016	54	0.72
OG0004289	11	985	319	0.324	139	0.141	78	0.94
OG0004290	11	92	31	0.337	20	0.217	56	0.67
OG0004291	11	206	9	0.044	2	0.01	47	0.67
OG0004292	11	287	72	0.251	23	0.08	57	0.83
OG0004293	11	194	48	0.247	12	0.062	46	0.67
OG0004294	11	190	88	0.463	47	0.247	78	0.83
OG0004295	11	668	156	0.234	63	0.094	82	0.89
OG0004296	11	509	60	0.118	26	0.051	70	0.83
OG0004297	11	511	197	0.386	74	0.145	76	0.78
OG0004298	11	255	92	0.361	34	0.133	80	1
OG0004299	11	475	222	0.467	70	0.147	59	0.78
OG0004300	11	712	108	0.152	48	0.067	70	0.94
OG0004302	11	923	288	0.312	108	0.117	73	0.94
OG0004303	11	341	117	0.343	37	0.109	63	0.78
OG0004304	11	869	218	0.251	81	0.093	89	0.94
OG0004305	11	570	137	0.24	54	0.095	84	0.94
OG0004310	11	307	103	0.336	36	0.117	71	1
OG0004311	11	988	151	0.153	35	0.035	79	1
OG0004312	11	1209	343	0.284	128	0.106	75	0.94
OG0004313	11	202	97	0.48	46	0.228	81	0.89
OG0004314	11	539	127	0.236	41	0.076	52	0.83
OG0004315	11	216	46	0.213	17	0.079	49	0.89
OG0004316	11	677	212	0.313	77	0.114	80	0.94
OG0004317	11	426	76	0.178	30	0.07	59	0.72
OG0004318	11	186	75	0.403	34	0.183	58	0.83
OG0004319	11	461	164	0.356	52	0.113	82	0.83
OG0004320	11	903	263	0.291	141	0.156	83	0.94
OG0004321	11	434	162	0.373	55	0.127	87	0.89
OG0004322	11	537	237	0.441	109	0.203	61	0.78
OG0004323	11	508	103	0.203	48	0.094	72	0.89
OG0004324	11	1853	715	0.386	324	0.175	87	0.94
OG0004325	11	103	45	0.437	22	0.214	66	0.83
OG0004327	11	493	199	0.404	68	0.138	80	0.78
OG0004328	11	593	283	0.477	91	0.153	67	0.78
OG0004333	11	570	201	0.353	76	0.133	71	0.94
OG0004335	11	713	192	0.269	48	0.067	82	0.83
OG0004336	11	234	68	0.291	27	0.115	65	0.83
OG0004338	11	1042	262	0.251	90	0.086	91	1
OG0004339	11	232	77	0.332	33	0.142	64	0.89
OG0004340	11	1990	580	0.291	142	0.071	82	0.94
OG0004341	11	129	28	0.217	12	0.093	56	0.89
OG0004342	11	1084	552	0.509	258	0.238	89	0.89
OG0004343	11	339	94	0.277	40	0.118	80	0.89
OG0004344	11	421	210	0.499	110	0.261	78	0.94
OG0004346	11	514	157	0.305	51	0.099	72	0.94
OG0004348	11	251	70	0.279	8	0.032	52	0.72
OG0004349	11	264	49	0.186	19	0.072	70	0.89
OG0004350	11	165	30	0.182	7	0.042	42	0.72
OG0004351	11	795	249	0.313	85	0.107	70	0.89
OG0004352	11	629	200	0.318	61	0.097	56	0.94
OG0004356	11	200	35	0.175	10	0.05	50	0.72
OG0004357	11	195	75	0.385	18	0.092	76	0.89
OG0004358	11	298	158	0.53	61	0.205	73	0.78
OG0004359	11	361	104	0.288	53	0.147	90	1
OG0004360	11	231	96	0.416	52	0.225	81	0.94
OG0004361	11	116	22	0.19	9	0.078	63	0.72
OG0004362	11	517	171	0.331	51	0.099	92	0.78
OG0004363	11	283	186	0.657	70	0.247	66	0.83
OG0004364	11	439	185	0.421	80	0.182	80	1
OG0004365	11	403	59	0.146	6	0.015	47	0.72
OG0004366	11	329	48	0.146	27	0.082	74	0.89
OG0004367	11	553	126	0.228	45	0.081	63	0.89
OG0004368	11	1842	349	0.189	111	0.06	77	0.94
OG0004369	11	296	102	0.345	40	0.135	68	0.83
OG0004370	11	666	390	0.586	248	0.372	72	0.78
OG0004372	11	277	83	0.3	40	0.144	66	0.83
OG0004373	11	477	160	0.335	61	0.128	46	0.72
OG0004374	11	414	104	0.251	33	0.08	56	0.83
OG0004375	11	455	182	0.4	85	0.187	85	0.94
OG0004376	11	172	13	0.076	4	0.023	46	0.72
OG0004385	11	613	221	0.361	55	0.09	72	0.94
OG0004386	11	407	70	0.172	21	0.052	63	0.78
OG0004387	11	437	122	0.279	33	0.076	50	0.83
OG0004388	11	309	90	0.291	24	0.078	64	0.89
OG0004389	11	495	155	0.313	65	0.131	82	1
OG0004390	11	318	39	0.123	21	0.066	63	0.78
OG0004391	11	518	134	0.259	78	0.151	90	0.89
OG0004392	11	336	102	0.304	50	0.149	55	0.72
OG0004393	11	702	153	0.218	51	0.073	90	1
OG0004394	11	508	125	0.246	65	0.128	83	0.94
OG0004395	11	417	183	0.439	99	0.237	75	0.72
OG0004396	11	523	153	0.293	41	0.078	62	0.72
OG0004401	11	351	77	0.219	41	0.117	71	0.61
OG0004402	11	117	59	0.504	36	0.308	56	0.89
OG0004403	11	360	67	0.186	21	0.058	68	0.78
OG0004404	11	432	172	0.398	59	0.137	82	0.89
OG0004405	11	383	133	0.347	47	0.123	68	0.89
OG0004406	11	438	209	0.477	93	0.212	80	0.83
OG0004407	11	587	297	0.506	123	0.21	71	0.94
OG0004411	11	564	133	0.236	39	0.069	56	0.83
OG0004414	11	942	168	0.178	57	0.061	72	0.89
OG0004415	11	284	88	0.31	30	0.106	80	0.89
OG0004416	11	205	95	0.463	43	0.21	91	0.89
OG0004417	11	915	284	0.31	77	0.084	77	0.78
OG0004419	11	338	130	0.385	52	0.154	74	0.89
OG0004420	11	255	72	0.282	18	0.071	57	0.83
OG0004421	11	191	16	0.084	7	0.037	49	0.72
OG0004422	11	336	208	0.619	106	0.315	62	0.83
OG0004423	11	1298	188	0.145	82	0.063	85	0.94
OG0004424	11	232	45	0.194	23	0.099	77	0.89
OG0004425	11	436	71	0.163	36	0.083	84	0.89
OG0004426	11	338	128	0.379	60	0.178	82	1
OG0004427	11	558	245	0.439	105	0.188	91	1
OG0004428	11	504	95	0.188	29	0.058	68	0.72
OG0004429	11	163	67	0.411	31	0.19	72	0.83
OG0004430	11	389	90	0.231	36	0.093	65	0.89
OG0004431	11	211	14	0.066	4	0.019	32	0.56
OG0004432	11	326	93	0.285	37	0.113	86	0.94
OG0004433	11	732	204	0.279	82	0.112	89	0.94
OG0004434	11	540	245	0.454	98	0.181	84	0.94
OG0004435	11	2157	899	0.417	163	0.076	82	0.94
OG0004436	11	616	237	0.385	48	0.078	69	0.94
OG0004437	11	1175	395	0.336	102	0.087	73	0.94
OG0004440	11	499	118	0.236	46	0.092	67	0.94
OG0004441	11	203	45	0.222	13	0.064	68	0.67
OG0004442	11	138	94	0.681	40	0.29	61	0.72
OG0004443	11	873	251	0.288	108	0.124	82	0.94
OG0004444	11	259	56	0.216	19	0.073	67	1
OG0004445	11	382	82	0.215	26	0.068	69	0.89
OG0004446	11	518	234	0.452	101	0.195	95	0.94
OG0004447	11	793	158	0.199	60	0.076	82	0.94
OG0004448	11	394	137	0.348	47	0.119	59	0.83
OG0004449	11	101	2	0.02	1	0.01	19	0.67
OG0004450	11	698	191	0.274	82	0.117	80	0.89
OG0004451	11	306	135	0.441	62	0.203	74	0.83
OG0004452	11	462	131	0.284	47	0.102	77	0.94
OG0004453	11	192	43	0.224	16	0.083	62	0.83
OG0004454	11	523	99	0.189	38	0.073	69	0.89
OG0004461	11	576	217	0.377	102	0.177	83	0.94
OG0004462	11	289	110	0.381	49	0.17	85	0.94
OG0004463	11	435	49	0.113	20	0.046	55	0.89
OG0004464	11	547	139	0.254	36	0.066	81	0.89
OG0004465	11	192	17	0.089	7	0.036	52	0.72
OG0004466	11	513	125	0.244	29	0.057	74	0.83
OG0004468	11	325	129	0.397	63	0.194	81	0.94
OG0004469	11	422	91	0.216	23	0.055	68	0.94
OG0004471	11	518	127	0.245	60	0.116	74	0.78
OG0004472	11	284	202	0.711	63	0.222	72	0.94
OG0004473	11	206	28	0.136	11	0.053	56	0.89
OG0004474	11	478	182	0.381	80	0.167	84	0.94
OG0004475	11	429	165	0.385	73	0.17	90	0.94
OG0004477	11	343	37	0.108	20	0.058	68	0.94
OG0004478	11	489	267	0.546	137	0.28	80	0.89
OG0004479	11	166	41	0.247	13	0.078	45	0.83
OG0004480	11	320	150	0.469	87	0.272	86	0.94
OG0004481	11	141	7	0.05	3	0.021	51	0.72
OG0004482	11	1196	335	0.28	173	0.145	87	0.94
OG0004483	11	281	119	0.423	59	0.21	86	1
OG0004484	11	99	11	0.111	2	0.02	25	0.72
OG0004485	11	768	279	0.363	89	0.116	80	0.83
OG0004486	11	145	58	0.4	30	0.207	72	0.94
OG0004487	11	209	46	0.22	26	0.124	68	0.72
OG0004490	11	643	248	0.386	111	0.173	89	0.94
OG0004491	11	895	264	0.295	127	0.142	85	1
OG0004492	11	499	174	0.349	75	0.15	79	1
OG0004493	11	577	193	0.334	65	0.113	75	0.89
OG0004494	11	381	163	0.428	75	0.197	90	1
OG0004495	11	561	89	0.159	32	0.057	84	0.94
OG0004496	11	506	197	0.389	89	0.176	77	0.94
OG0004497	11	150	28	0.187	15	0.1	59	0.83
OG0004498	11	112	17	0.152	2	0.018	45	0.67
OG0004499	11	1101	168	0.153	40	0.036	72	0.78
OG0004500	11	304	54	0.178	27	0.089	63	0.83
OG0004501	11	1006	213	0.212	91	0.09	93	1
OG0004503	11	462	157	0.34	64	0.139	71	0.83
OG0004505	11	165	85	0.515	53	0.321	69	0.89
OG0004506	11	115	20	0.174	2	0.017	49	0.72
OG0004507	11	242	93	0.384	23	0.095	35	0.61
OG0004508	11	322	66	0.205	21	0.065	69	0.83
OG0004512	11	115	31	0.27	15	0.13	54	0.78
OG0004514	11	726	203	0.28	62	0.085	83	0.89
OG0004515	11	515	248	0.482	112	0.217	78	0.83
OG0004516	11	506	199	0.393	95	0.188	98	0.94
OG0004518	11	2337	121	0.052	48	0.021	86	1
OG0004519	11	157	86	0.548	29	0.185	71	0.83
OG0004520	11	403	81	0.201	19	0.047	61	0.83
OG0004521	11	325	82	0.252	41	0.126	85	0.94
OG0004522	11	445	134	0.301	72	0.162	89	1
OG0004523	11	852	202	0.237	88	0.103	82	1
OG0004524	11	547	231	0.422	83	0.152	77	0.94
OG0004525	11	459	143	0.312	55	0.12	80	0.94
OG0004526	11	731	182	0.249	59	0.081	76	0.94
OG0004527	11	984	442	0.449	212	0.215	94	0.94
OG0004528	11	117	35	0.299	11	0.094	64	0.83
OG0004529	11	105	30	0.286	12	0.114	59	0.78
OG0004530	11	140	48	0.343	25	0.179	69	0.83
OG0004531	11	429	191	0.445	84	0.196	79	0.89
OG0004534	11	313	128	0.409	45	0.144	80	0.83
OG0004535	11	742	319	0.43	135	0.182	92	0.94
OG0004536	11	171	33	0.193	14	0.082	58	0.72
OG0004542	11	412	36	0.087	3	0.007	35	0.56
OG0004543	11	326	185	0.567	82	0.252	67	0.89
OG0004548	11	465	115	0.247	51	0.11	88	1
OG0004549	11	450	192	0.427	94	0.209	93	0.94
OG0004550	11	460	56	0.122	21	0.046	79	0.94
OG0004551	11	433	30	0.069	13	0.03	58	0.72
OG0004553	11	176	84	0.477	13	0.074	47	0.78
OG0004555	11	475	159	0.335	61	0.128	66	0.78
OG0004559	11	199	91	0.457	42	0.211	90	1
OG0004560	11	171	87	0.509	40	0.234	59	0.78
OG0004564	11	457	45	0.098	10	0.022	44	0.78
OG0004565	11	444	180	0.405	51	0.115	77	0.94
OG0004566	11	557	193	0.346	57	0.102	64	0.78
OG0004567	11	748	132	0.176	43	0.057	82	0.89
OG0004568	11	284	74	0.261	38	0.134	66	0.89
OG0004569	11	262	145	0.553	53	0.202	82	0.94
OG0004570	11	496	146	0.294	61	0.123	89	0.94
OG0004572	11	505	171	0.339	86	0.17	81	1
OG0004573	11	164	66	0.402	34	0.207	71	0.83
OG0004576	11	381	130	0.341	51	0.134	67	0.83
OG0004578	11	301	156	0.518	76	0.252	85	0.94
OG0004579	11	911	338	0.371	161	0.177	84	1
OG0004580	11	223	109	0.489	44	0.197	70	0.72
OG0004581	11	199	72	0.362	21	0.106	53	0.89
OG0004582	11	259	60	0.232	28	0.108	63	0.94
OG0004583	11	463	79	0.171	28	0.06	60	0.83
OG0004584	11	428	64	0.15	30	0.07	63	0.83
OG0004585	11	666	291	0.437	102	0.153	75	0.78
OG0004595	11	754	204	0.271	86	0.114	85	0.94
OG0004596	11	524	200	0.382	82	0.156	86	0.94
OG0004597	11	754	128	0.17	57	0.076	73	0.83
OG0004598	11	331	103	0.311	35	0.106	73	0.94
OG0004599	11	279	66	0.237	30	0.108	67	0.78
OG0004600	11	743	137	0.184	50	0.067	67	0.89
OG0004601	11	565	179	0.317	60	0.106	75	0.83
OG0004604	11	581	158	0.272	62	0.107	70	0.67
OG0004605	11	574	214	0.373	89	0.155	79	0.67
OG0004612	11	235	106	0.451	26	0.111	59	0.72
OG0004613	11	380	66	0.174	26	0.068	60	0.61
OG0004614	11	316	126	0.399	54	0.171	85	0.89
OG0004615	11	258	87	0.337	37	0.143	83	0.94
OG0004616	11	166	26	0.157	11	0.066	61	0.83
OG0004617	11	607	88	0.145	35	0.058	78	0.94
OG0004618	11	274	106	0.387	43	0.157	64	1
OG0004619	11	236	60	0.254	10	0.042	56	0.83
OG0004620	11	279	66	0.237	18	0.065	47	0.72
OG0004621	11	1001	212	0.212	24	0.024	55	0.78
OG0004622	11	91	29	0.319	9	0.099	60	0.83
OG0004623	11	586	244	0.416	71	0.121	73	0.83
OG0004624	11	742	200	0.27	78	0.105	90	1
OG0004630	11	296	73	0.247	18	0.061	79	1
OG0004631	11	1067	291	0.273	114	0.107	88	0.94
OG0004632	11	1150	502	0.437	109	0.095	84	1
OG0004633	11	484	101	0.209	41	0.085	60	0.78
OG0004634	11	387	12	0.031	4	0.01	53	0.78
OG0004635	11	472	248	0.525	126	0.267	79	0.94
OG0004636	11	327	125	0.382	57	0.174	84	0.83
OG0004637	11	355	115	0.324	56	0.158	78	0.78
OG0004638	11	2663	285	0.107	99	0.037	88	0.89
OG0004639	11	343	140	0.408	49	0.143	79	0.89
OG0004640	11	962	243	0.253	92	0.096	92	0.94
OG0004641	11	231	78	0.338	35	0.152	59	0.83
OG0004644	11	597	281	0.471	99	0.166	76	0.94
OG0004645	11	397	107	0.27	37	0.093	76	0.89
OG0004646	11	525	58	0.11	34	0.065	82	0.89
OG0004647	11	290	88	0.303	20	0.069	73	0.78
OG0004648	11	514	78	0.152	20	0.039	56	0.72
OG0004654	11	824	204	0.248	67	0.081	76	0.89
OG0004655	11	202	57	0.282	27	0.134	59	0.89
OG0004656	11	215	96	0.447	39	0.181	81	1
OG0004658	11	865	127	0.147	32	0.037	67	0.83
OG0004659	11	241	102	0.423	34	0.141	67	0.89
OG0004660	11	255	56	0.22	18	0.071	32	0.67
OG0004661	11	180	45	0.25	17	0.094	72	0.94
OG0004662	11	365	67	0.184	32	0.088	73	0.89
OG0004663	11	108	57	0.528	32	0.296	64	0.78
OG0004664	11	319	133	0.417	69	0.216	60	0.72
OG0004665	11	386	113	0.293	45	0.117	77	0.94
OG0004666	11	185	64	0.346	25	0.135	83	0.83
OG0004671	11	681	88	0.129	37	0.054	57	0.89
OG0004672	11	632	346	0.547	120	0.19	72	0.89
OG0004673	11	368	160	0.435	75	0.204	95	0.94
OG0004674	11	333	149	0.447	47	0.141	79	0.89
OG0004676	11	718	142	0.198	62	0.086	84	0.89
OG0004677	11	380	109	0.287	30	0.079	66	0.72
OG0004678	11	296	68	0.23	16	0.054	62	0.89
OG0004679	11	471	330	0.701	178	0.378	84	0.94
OG0004680	11	168	62	0.369	26	0.155	62	0.83
OG0004681	11	813	233	0.287	80	0.098	87	0.94
OG0004682	11	393	174	0.443	67	0.17	79	0.89
OG0004683	11	745	295	0.396	111	0.149	71	0.89
OG0004684	11	855	251	0.294	66	0.077	67	0.89
OG0004685	11	345	98	0.284	42	0.122	62	0.94
OG0004687	11	470	51	0.109	21	0.045	69	0.78
OG0004689	11	589	290	0.492	138	0.234	65	0.78
OG0004690	11	351	107	0.305	33	0.094	81	0.89
OG0004691	11	303	55	0.182	17	0.056	58	0.83
OG0004692	11	1409	261	0.185	87	0.062	74	0.89
OG0004693	11	159	72	0.453	24	0.151	66	0.94
OG0004694	11	300	85	0.283	33	0.11	75	0.89
OG0004695	11	382	143	0.374	61	0.16	83	0.94
OG0004696	11	185	44	0.238	11	0.059	79	0.78
OG0004697	11	255	90	0.353	27	0.106	66	0.83
OG0004698	11	98	30	0.306	15	0.153	66	0.72
OG0004702	11	517	158	0.306	40	0.077	80	0.89
OG0004703	11	537	182	0.339	60	0.112	81	0.89
OG0004704	11	1460	186	0.127	68	0.047	88	0.94
OG0004705	11	458	235	0.513	67	0.146	79	0.94
OG0004706	11	864	179	0.207	73	0.084	82	0.94
OG0004707	11	261	40	0.153	16	0.061	65	0.78
OG0004708	11	145	60	0.414	18	0.124	73	0.89
OG0004709	11	251	23	0.092	7	0.028	53	0.72
OG0004710	11	782	213	0.272	82	0.105	94	0.94
OG0004712	11	308	94	0.305	37	0.12	50	0.72
OG0004713	11	658	157	0.239	59	0.09	67	1
OG0004714	11	306	73	0.239	28	0.092	59	0.72
OG0004715	11	127	37	0.291	13	0.102	55	0.83
OG0004716	11	482	122	0.253	36	0.075	73	0.83
OG0004717	11	965	263	0.273	84	0.087	67	0.83
OG0004718	11	371	170	0.458	56	0.151	70	0.89
OG0004719	11	221	44	0.199	16	0.072	63	0.83
OG0004720	11	308	181	0.588	94	0.305	82	0.89
OG0004721	11	96	3	0.031	1	0.01	19	0.56
OG0004722	11	1261	356	0.282	132	0.105	86	0.94
OG0004723	11	332	88	0.265	31	0.093	73	0.83
OG0004724	11	1270	486	0.383	213	0.168	80	0.89
OG0004729	11	765	308	0.403	143	0.187	88	0.89
OG0004730	11	150	31	0.207	0	0	0	0.61
OG0004731	11	740	194	0.262	86	0.116	89	0.83
OG0004732	11	424	141	0.333	44	0.104	71	0.83
OG0004733	11	336	125	0.372	46	0.137	71	0.89
OG0004734	11	208	76	0.365	23	0.111	45	0.83
OG0004735	11	654	53	0.081	21	0.032	67	0.83
OG0004736	11	749	335	0.447	127	0.17	92	0.89
OG0004740	11	142	10	0.07	2	0.014	48	0.61
OG0004742	11	414	93	0.225	27	0.065	70	0.89
OG0004743	11	494	140	0.283	59	0.119	73	0.89
OG0004744	11	350	111	0.317	43	0.123	71	0.83
OG0004745	11	584	334	0.572	145	0.248	92	0.94
OG0004746	11	732	249	0.34	88	0.12	77	0.94
OG0004747	11	591	75	0.127	13	0.022	38	0.72
OG0004749	11	431	89	0.206	55	0.128	87	0.94
OG0004754	11	432	214	0.495	74	0.171	67	0.89
OG0004755	11	350	106	0.303	32	0.091	64	0.94
OG0004756	11	400	141	0.352	43	0.107	59	0.94
OG0004757	11	885	287	0.324	91	0.103	78	0.78
OG0004758	11	174	58	0.333	24	0.138	73	0.78
OG0004759	11	399	68	0.17	36	0.09	81	0.94
OG0004760	11	105	27	0.257	9	0.086	46	0.72
OG0004761	11	435	78	0.179	22	0.051	54	0.72
OG0004763	11	806	179	0.222	61	0.076	87	0.94
OG0004764	11	1197	295	0.246	73	0.061	70	0.94
OG0004765	11	180	29	0.161	16	0.089	62	0.78
OG0004766	11	594	142	0.239	49	0.082	43	0.56
OG0004767	11	207	91	0.44	45	0.217	79	0.94
OG0004768	11	993	153	0.154	72	0.073	84	0.83
OG0004769	11	1151	84	0.073	31	0.027	84	0.89
OG0004770	11	256	121	0.473	55	0.215	74	0.94
OG0004771	11	687	182	0.265	57	0.083	67	0.94
OG0004772	11	265	91	0.343	26	0.098	56	0.78
OG0004773	11	473	140	0.296	38	0.08	89	0.83
OG0004774	11	240	10	0.042	4	0.017	46	0.78
OG0004775	11	438	75	0.171	24	0.055	53	0.78
OG0004784	11	668	286	0.428	118	0.177	69	0.78
OG0004785	11	215	79	0.367	24	0.112	61	0.83
OG0004786	11	128	21	0.164	12	0.094	64	0.83
OG0004787	11	1088	417	0.383	173	0.159	83	0.89
OG0004788	11	111	11	0.099	7	0.063	50	0.67
OG0004789	11	412	138	0.335	53	0.129	59	0.72
OG0004790	11	463	157	0.339	67	0.145	78	1
OG0004791	11	834	249	0.299	97	0.116	82	0.89
OG0004792	11	171	45	0.263	19	0.111	80	0.83
OG0004793	11	284	40	0.141	22	0.077	68	0.61
OG0004794	11	160	70	0.438	28	0.175	64	0.83
OG0004795	11	540	151	0.28	78	0.144	90	0.89
OG0004796	11	516	106	0.205	43	0.083	75	0.78
OG0004797	11	443	106	0.239	29	0.065	71	0.94
OG0004798	11	729	284	0.39	123	0.169	87	0.94
OG0004799	11	179	13	0.073	6	0.034	53	0.89
OG0004801	11	430	252	0.586	118	0.274	82	0.89
OG0004802	11	970	323	0.333	77	0.079	87	0.94
OG0004803	11	182	47	0.258	20	0.11	77	0.89
OG0004804	11	347	120	0.346	38	0.11	75	0.83
OG0004805	11	384	82	0.214	44	0.115	76	1
OG0004807	11	187	53	0.283	17	0.091	63	0.78
OG0004808	11	549	234	0.426	87	0.158	90	0.94
OG0004809	11	207	81	0.391	29	0.14	71	0.83
OG0004810	11	133	75	0.564	23	0.173	69	0.94
OG0004812	11	535	143	0.267	52	0.097	89	0.89
OG0004813	11	1207	195	0.162	42	0.035	81	0.94
OG0004814	11	484	114	0.236	48	0.099	73	0.83
OG0004815	11	455	140	0.308	44	0.097	86	0.94
OG0004816	11	334	136	0.407	45	0.135	70	0.83
OG0004817	11	315	16	0.051	4	0.013	67	0.72
OG0004818	11	428	170	0.397	60	0.14	83	0.94
OG0004820	11	243	86	0.354	38	0.156	69	0.89
OG0004821	11	679	287	0.423	111	0.163	82	0.94
OG0004822	11	232	106	0.457	57	0.246	77	0.89
OG0004824	11	735	258	0.351	73	0.099	63	0.83
OG0004825	11	531	54	0.102	15	0.028	66	0.94
OG0004828	11	725	281	0.388	91	0.126	83	0.89
OG0004829	11	110	58	0.527	8	0.073	65	0.83
OG0004830	11	752	259	0.344	91	0.121	89	0.94
OG0004832	11	290	74	0.255	32	0.11	73	0.94
OG0004833	11	521	174	0.334	67	0.129	64	0.83
OG0004834	11	369	133	0.36	49	0.133	63	0.78
OG0004835	11	127	39	0.307	18	0.142	70	0.78
OG0004836	11	331	118	0.356	45	0.136	75	0.89
OG0004837	11	192	47	0.245	17	0.089	73	0.83
OG0004838	11	241	94	0.39	39	0.162	73	0.94
OG0004840	11	574	246	0.429	101	0.176	72	0.94
OG0004844	11	435	40	0.092	19	0.044	71	0.94
OG0004845	11	98	21	0.214	8	0.082	52	0.78
OG0004846	11	338	118	0.349	42	0.124	73	0.89
OG0004847	11	241	57	0.237	19	0.079	56	0.83
OG0004848	11	583	76	0.13	25	0.043	55	0.78
OG0004850	11	685	183	0.267	41	0.06	58	0.89
OG0004851	11	155	42	0.271	21	0.135	55	0.72
OG0004852	11	809	139	0.172	49	0.061	83	0.89
OG0004853	11	156	37	0.237	16	0.103	59	0.78
OG0004854	11	390	44	0.113	15	0.038	78	0.89
OG0004856	11	485	219	0.452	82	0.169	82	0.89
OG0004861	11	313	77	0.246	14	0.045	70	0.72
OG0004862	11	99	28	0.283	7	0.071	56	0.67
OG0004863	11	639	147	0.23	49	0.077	83	0.89
OG0004864	11	737	170	0.231	58	0.079	70	0.83
OG0004865	11	749	172	0.23	76	0.101	88	0.89
OG0004866	11	162	75	0.463	36	0.222	64	0.83
OG0004867	11	315	175	0.556	83	0.263	74	0.94
OG0004868	11	342	73	0.213	35	0.102	83	0.94
OG0004869	11	317	127	0.401	35	0.11	76	0.83
OG0004870	11	596	159	0.267	55	0.092	78	0.83
OG0004874	11	1027	150	0.146	36	0.035	67	0.83
OG0004876	11	551	132	0.24	54	0.098	82	0.83
OG0004877	11	460	200	0.435	53	0.115	65	0.72
OG0004878	11	521	63	0.121	24	0.046	59	0.72
OG0004879	11	460	169	0.367	54	0.117	81	0.89
OG0004881	11	748	244	0.326	82	0.11	79	0.94
OG0004882	11	556	158	0.284	80	0.144	87	0.78
OG0004883	11	445	260	0.584	66	0.148	35	0.78
OG0004884	11	486	182	0.374	86	0.177	80	0.94
OG0004885	11	493	146	0.296	55	0.112	77	0.83
OG0004886	11	299	120	0.401	42	0.14	67	0.89
OG0004887	11	223	95	0.426	51	0.229	85	0.89
OG0004888	11	407	110	0.27	27	0.066	90	0.89
OG0004889	11	251	146	0.582	49	0.195	76	0.89
OG0004890	11	368	88	0.239	27	0.073	76	0.89
OG0004892	11	496	158	0.319	54	0.109	61	0.94
OG0004893	11	250	80	0.32	36	0.144	62	0.83
OG0004894	11	494	277	0.561	118	0.239	64	0.78
OG0004895	11	242	139	0.574	37	0.153	72	0.67
OG0004896	11	199	72	0.362	15	0.075	41	0.72
OG0004897	11	364	99	0.272	43	0.118	79	0.94
OG0004898	11	531	150	0.282	59	0.111	90	0.94
OG0004900	11	324	188	0.58	75	0.231	88	0.94
OG0004901	11	211	87	0.412	39	0.185	77	0.78
OG0004902	11	411	135	0.328	55	0.134	73	0.83
OG0004903	11	316	17	0.054	0	0	5	0.56
OG0004905	11	1314	225	0.171	88	0.067	85	0.94
OG0004906	11	80	24	0.3	10	0.125	69	0.67
OG0004907	11	248	68	0.274	17	0.069	61	0.83
OG0004914	11	633	397	0.627	178	0.281	46	0.89
OG0004915	11	552	220	0.399	109	0.197	93	0.94
OG0004916	11	112	32	0.286	13	0.116	72	0.89
OG0004917	11	472	156	0.331	43	0.091	67	0.89
OG0004918	11	312	70	0.224	27	0.087	58	0.72
OG0004919	11	808	235	0.291	107	0.132	86	0.89
OG0004920	11	825	268	0.325	113	0.137	88	1
OG0004921	11	152	67	0.441	18	0.118	59	0.89
OG0004922	11	823	227	0.276	101	0.123	69	0.83
OG0004924	11	1274	270	0.212	109	0.086	78	0.89
OG0004925	11	273	62	0.227	26	0.095	80	0.94
OG0004926	11	388	115	0.296	61	0.157	85	0.94
OG0004927	11	236	91	0.386	44	0.186	67	0.89
OG0004928	11	94	14	0.149	6	0.064	58	0.78
OG0004930	11	438	232	0.53	106	0.242	88	0.89
OG0004931	11	911	208	0.228	69	0.076	83	0.94
OG0004933	11	4446	411	0.092	117	0.026	88	1
OG0004934	11	550	128	0.233	47	0.085	85	0.94
OG0004935	11	497	218	0.439	92	0.185	65	0.89
OG0004936	11	971	365	0.376	112	0.115	93	0.83
OG0004941	11	339	78	0.23	40	0.118	80	0.89
OG0004942	11	444	198	0.446	60	0.135	71	0.94
OG0004943	11	263	116	0.441	60	0.228	70	0.78
OG0004944	11	322	144	0.447	59	0.183	78	0.94
OG0004945	11	1107	413	0.373	199	0.18	96	1
OG0004946	11	616	276	0.448	93	0.151	69	0.83
OG0004947	11	528	207	0.392	67	0.127	87	0.94
OG0004948	11	532	132	0.248	52	0.098	70	0.83
OG0004949	11	151	36	0.238	13	0.086	50	0.72
OG0004950	11	297	141	0.475	45	0.152	70	0.83
OG0004952	11	643	169	0.263	71	0.11	82	0.89
OG0004953	11	332	39	0.117	18	0.054	84	0.94
OG0004954	11	575	203	0.353	83	0.144	77	0.94
OG0004955	11	251	50	0.199	17	0.068	56	0.83
OG0004956	11	374	90	0.241	30	0.08	56	0.83
OG0004959	11	216	56	0.259	14	0.065	60	0.78
OG0004960	11	339	141	0.416	63	0.186	89	0.89
OG0004961	11	907	426	0.47	179	0.197	88	0.89
OG0004962	11	327	33	0.101	5	0.015	43	0.72
OG0004964	11	485	102	0.21	41	0.085	73	0.89
OG0004965	11	363	165	0.455	70	0.193	65	0.83
OG0004966	11	1484	334	0.225	130	0.088	78	0.89
OG0004967	11	268	127	0.474	46	0.172	82	0.94
OG0004968	11	439	122	0.278	34	0.077	68	0.78
OG0004969	11	151	22	0.146	10	0.066	65	0.72
OG0004977	11	402	84	0.209	36	0.09	81	0.94
OG0004978	11	217	45	0.207	11	0.051	64	0.83
OG0004981	11	227	31	0.137	14	0.062	54	0.67
OG0004982	11	510	106	0.208	54	0.106	72	0.83
OG0004985	11	253	114	0.451	56	0.221	77	0.94
OG0004987	11	911	238	0.261	82	0.09	84	0.94
OG0004988	11	245	52	0.212	20	0.082	70	0.89
OG0004989	11	160	70	0.438	28	0.175	71	0.83
OG0004990	11	330	103	0.312	27	0.082	66	0.72
OG0004991	11	292	83	0.284	31	0.106	80	1
OG0004992	11	478	74	0.155	24	0.05	84	1
OG0004993	11	413	188	0.455	80	0.194	82	0.83
OG0004994	11	714	250	0.35	94	0.132	88	0.94
OG0004998	11	573	228	0.398	88	0.154	94	1
OG0005001	11	514	335	0.652	165	0.321	87	1
OG0005002	11	888	357	0.402	108	0.122	77	1
OG0005003	11	327	131	0.401	50	0.153	76	0.78
OG0005004	11	645	189	0.293	72	0.112	79	1
OG0005005	11	446	48	0.108	12	0.027	42	0.67
OG0005006	11	250	131	0.524	57	0.228	80	0.89
OG0005007	11	229	55	0.24	16	0.07	60	0.72
OG0005008	11	486	118	0.243	44	0.091	75	0.89
OG0005012	11	231	53	0.229	22	0.095	64	0.83
OG0005013	11	258	47	0.182	18	0.07	90	0.94
OG0005015	11	208	74	0.356	27	0.13	63	0.83
OG0005016	11	741	107	0.144	42	0.057	80	0.83
OG0005017	11	498	71	0.143	27	0.054	73	0.94
OG0005018	11	619	216	0.349	84	0.136	68	0.94
OG0005019	11	433	188	0.434	57	0.132	91	0.89
OG0005022	11	125	37	0.296	7	0.056	48	0.78
OG0005023	11	731	182	0.249	57	0.078	83	0.89
OG0005024	11	177	85	0.48	33	0.186	80	0.94
OG0005025	11	433	242	0.559	170	0.393	84	0.67
OG0005026	11	281	81	0.288	30	0.107	70	0.89
OG0005027	11	686	253	0.369	93	0.136	72	1
OG0005029	11	154	46	0.299	16	0.104	58	0.72
OG0005030	11	464	192	0.414	66	0.142	62	0.83
OG0005031	11	275	94	0.342	36	0.131	63	0.72
OG0005032	11	134	24	0.179	7	0.052	51	0.78
OG0005033	11	610	179	0.293	45	0.074	83	0.89
OG0005034	11	347	107	0.308	38	0.11	59	0.83
OG0005035	11	304	66	0.217	24	0.079	57	0.83
OG0005036	11	221	26	0.118	12	0.054	65	0.67
OG0005037	11	895	199	0.222	65	0.073	80	1
OG0005038	11	334	106	0.317	39	0.117	71	0.78
OG0005039	11	451	159	0.353	58	0.129	81	0.89
OG0005040	11	487	174	0.357	75	0.154	88	0.94
OG0005044	11	891	505	0.567	143	0.16	77	0.83
OG0005045	11	306	85	0.278	35	0.114	71	0.89
OG0005046	11	91	21	0.231	10	0.11	37	0.72
OG0005047	11	551	187	0.339	87	0.158	79	1
OG0005048	11	340	104	0.306	36	0.106	77	0.94
OG0005049	11	119	64	0.538	23	0.193	68	0.94
OG0005050	11	358	49	0.137	7	0.02	68	0.83
OG0005051	11	1080	190	0.176	72	0.067	89	0.89
OG0005052	11	298	16	0.054	2	0.007	19	0.56
OG0005053	11	1074	418	0.389	156	0.145	93	0.83
OG0005054	11	417	65	0.156	15	0.036	65	0.89
OG0005055	11	238	44	0.185	13	0.055	52	0.83
OG0005056	11	350	100	0.286	31	0.089	50	0.78
OG0005057	11	160	85	0.531	42	0.263	55	0.67
OG0005060	11	199	163	0.819	85	0.427	84	0.83
OG0005061	11	574	185	0.322	55	0.096	59	0.78
OG0005062	11	285	114	0.4	51	0.179	66	0.83
OG0005063	11	1155	79	0.068	19	0.016	72	0.89
OG0005069	11	408	59	0.145	27	0.066	72	0.89
OG0005070	11	386	213	0.552	93	0.241	78	0.83
OG0005071	11	697	246	0.353	109	0.156	88	0.83
OG0005072	11	249	104	0.418	57	0.229	71	0.89
OG0005073	11	123	34	0.276	15	0.122	46	0.72
OG0005074	11	839	288	0.343	131	0.156	85	0.89
OG0005076	11	1038	166	0.16	68	0.066	81	0.94
OG0005077	11	566	200	0.353	58	0.102	63	0.89
OG0005080	11	144	8	0.056	6	0.042	45	0.67
OG0005081	11	790	164	0.208	45	0.057	76	0.83
OG0005082	11	222	104	0.468	42	0.189	77	0.89
OG0005083	11	421	124	0.295	38	0.09	77	1
OG0005085	11	288	118	0.41	54	0.188	63	0.89
OG0005086	11	117	42	0.359	9	0.077	61	0.78
OG0005087	11	312	143	0.458	54	0.173	76	1
OG0005089	11	585	269	0.46	48	0.082	57	0.67
OG0005090	11	2002	446	0.223	141	0.07	75	0.89
OG0005091	11	292	39	0.134	7	0.024	63	0.83
OG0005094	11	907	231	0.255	79	0.087	86	0.89
OG0005095	11	615	147	0.239	48	0.078	72	0.94
OG0005096	11	716	197	0.275	75	0.105	87	0.89
OG0005097	11	262	45	0.172	16	0.061	75	0.89
OG0005099	11	958	264	0.276	79	0.082	97	1
OG0005100	11	391	136	0.348	70	0.179	76	1
OG0005103	11	208	57	0.274	18	0.087	58	0.89
OG0005104	11	1053	281	0.267	86	0.082	67	0.89
OG0005105	11	640	206	0.322	74	0.116	85	0.94
OG0005106	11	781	285	0.365	106	0.136	86	0.94
OG0005107	11	451	145	0.322	50	0.111	88	0.94
OG0005112	11	891	292	0.328	108	0.121	80	1
OG0005113	11	350	161	0.46	80	0.229	84	0.89
OG0005114	11	150	18	0.12	5	0.033	37	0.67
OG0005115	11	534	183	0.343	74	0.139	65	0.78
OG0005118	11	671	187	0.279	65	0.097	75	0.78
OG0005120	11	263	47	0.179	11	0.042	63	0.83
OG0005121	11	309	113	0.366	49	0.159	83	0.94
OG0005122	11	536	169	0.315	61	0.114	92	1
OG0005123	11	543	166	0.306	56	0.103	90	0.94
OG0005124	11	433	178	0.411	70	0.162	82	0.83
OG0005125	11	482	194	0.402	79	0.164	82	1
OG0005126	11	159	18	0.113	5	0.031	42	0.67
OG0005127	11	588	76	0.129	26	0.044	67	0.89
OG0005128	11	237	35	0.148	5	0.021	42	0.67
OG0005129	11	350	117	0.334	46	0.131	82	0.94
OG0005130	11	241	142	0.589	60	0.249	80	0.94
OG0005131	11	477	193	0.405	75	0.157	84	1
OG0005132	11	844	353	0.418	126	0.149	89	0.89
OG0005136	11	471	123	0.261	30	0.064	95	0.83
OG0005137	11	838	365	0.436	149	0.178	79	0.89
OG0005138	11	390	156	0.4	70	0.179	75	0.89
OG0005139	11	328	56	0.171	18	0.055	82	0.94
OG0005140	11	354	192	0.542	63	0.178	77	0.83
OG0005141	11	408	200	0.49	116	0.284	74	0.94
OG0005146	11	727	178	0.245	80	0.11	68	0.89
OG0005147	11	1447	351	0.243	130	0.09	86	0.89
OG0005148	11	478	121	0.253	57	0.119	83	0.89
OG0005149	11	881	562	0.638	304	0.345	89	0.83
OG0005150	11	228	65	0.285	16	0.07	50	0.94
OG0005151	11	893	147	0.165	52	0.058	83	0.89
OG0005153	11	497	240	0.483	107	0.215	93	1
OG0005154	11	423	68	0.161	26	0.061	71	1
OG0005156	11	560	146	0.261	62	0.111	86	0.94
OG0005157	11	105	13	0.124	6	0.057	59	0.72
OG0005158	11	533	149	0.28	72	0.135	74	1
OG0005159	11	252	106	0.421	30	0.119	65	0.83
OG0005160	11	878	136	0.155	40	0.046	78	0.94
OG0005161	11	419	27	0.064	12	0.029	62	0.89
OG0005162	11	248	122	0.492	67	0.27	60	0.67
OG0005163	11	220	55	0.25	15	0.068	82	0.72
OG0005164	11	326	138	0.423	60	0.184	67	0.83
OG0005165	11	713	210	0.295	98	0.137	64	0.89
OG0005167	11	401	147	0.367	58	0.145	73	0.94
OG0005168	11	310	157	0.506	47	0.152	79	1
OG0005170	11	256	70	0.273	19	0.074	52	0.72
OG0005171	11	366	104	0.284	43	0.117	79	0.89
OG0005172	11	550	214	0.389	96	0.175	68	0.78
OG0005173	11	310	125	0.403	48	0.155	73	0.89
OG0005174	11	229	139	0.607	66	0.288	89	0.94
OG0005179	11	195	21	0.108	12	0.062	55	0.78
OG0005180	11	255	71	0.278	30	0.118	62	0.83
OG0005181	11	166	61	0.367	23	0.139	71	0.94
OG0005182	11	576	187	0.325	62	0.108	75	0.83
OG0005184	11	450	135	0.3	39	0.087	72	1
OG0005187	11	170	37	0.218	7	0.041	61	0.78
OG0005188	11	318	64	0.201	26	0.082	54	0.72
OG0005189	11	203	21	0.103	7	0.034	45	0.72
OG0005190	11	436	150	0.344	59	0.135	50	0.72
OG0005191	11	448	152	0.339	73	0.163	88	0.94
OG0005192	11	752	154	0.205	40	0.053	64	0.72
OG0005193	11	137	66	0.482	24	0.175	56	0.83
OG0005194	11	147	22	0.15	4	0.027	49	0.72
OG0005195	11	90	8	0.089	6	0.067	44	0.72
OG0005196	11	348	117	0.336	56	0.161	89	0.89
OG0005197	11	667	196	0.294	69	0.103	77	0.89
OG0005198	11	48	6	0.125	5	0.104	51	0.72
OG0005199	11	493	97	0.197	30	0.061	64	0.83
OG0005200	11	138	14	0.101	7	0.051	63	0.83
OG0005201	11	264	70	0.265	17	0.064	58	0.78
OG0005202	11	298	84	0.282	27	0.091	61	0.94
OG0005206	11	1013	245	0.242	90	0.089	79	0.83
OG0005212	11	218	89	0.408	36	0.165	66	0.78
OG0005213	11	266	102	0.383	41	0.154	78	0.83
OG0005214	11	610	295	0.484	147	0.241	84	0.83
OG0005219	11	1750	360	0.206	101	0.058	87	1
OG0005220	11	223	50	0.224	21	0.094	73	0.89
OG0005221	11	314	157	0.5	62	0.197	79	0.89
OG0005222	11	110	44	0.4	26	0.236	60	0.78
OG0005223	11	653	277	0.424	104	0.159	70	0.94
OG0005224	11	441	104	0.236	42	0.095	82	0.94
OG0005225	11	416	94	0.226	36	0.087	73	0.72
OG0005226	11	323	69	0.214	27	0.084	77	0.89
OG0005227	11	139	40	0.288	14	0.101	59	0.94
OG0005230	11	218	95	0.436	47	0.216	89	0.89
OG0005231	11	148	61	0.412	30	0.203	70	0.83
OG0005232	11	140	22	0.157	12	0.086	53	0.89
OG0005233	11	178	91	0.511	30	0.169	49	0.83
OG0005237	11	513	263	0.513	141	0.275	88	0.94
OG0005238	11	154	24	0.156	8	0.052	71	0.89
OG0005239	11	367	141	0.384	50	0.136	92	0.89
OG0005240	11	272	84	0.309	22	0.081	65	0.83
OG0005241	11	413	185	0.448	34	0.082	63	0.83
OG0005242	11	385	87	0.226	44	0.114	69	0.78
OG0005243	11	397	104	0.262	45	0.113	64	0.78
OG0005244	11	360	81	0.225	7	0.019	47	0.72
OG0005245	11	519	118	0.227	39	0.075	57	0.83
OG0005246	11	326	150	0.46	67	0.206	85	0.94
OG0005247	11	258	85	0.329	34	0.132	73	0.94
OG0005248	11	1140	264	0.232	82	0.072	86	0.94
OG0005249	11	745	158	0.212	73	0.098	83	0.89
OG0005250	11	257	80	0.311	29	0.113	74	0.94
OG0005251	11	583	260	0.446	139	0.238	85	1
OG0005252	11	462	209	0.452	110	0.238	90	0.89
OG0005254	11	379	170	0.449	78	0.206	86	1
OG0005255	11	345	126	0.365	51	0.148	87	1
OG0005256	11	106	2	0.019	1	0.009	22	0.61
OG0005258	11	280	99	0.354	39	0.139	58	0.89
OG0005259	11	241	68	0.282	25	0.104	56	0.78
OG0005260	11	237	94	0.397	44	0.186	82	0.94
OG0005261	11	890	145	0.163	45	0.051	66	0.83
OG0005262	11	480	121	0.252	35	0.073	75	0.89
OG0005263	11	545	118	0.217	42	0.077	39	0.72
OG0005264	11	969	279	0.288	96	0.099	87	0.94
OG0005265	11	466	186	0.399	78	0.167	88	1
OG0005266	11	256	119	0.465	40	0.156	78	1
OG0005269	11	692	117	0.169	47	0.068	90	0.89
OG0005271	11	406	46	0.113	17	0.042	65	0.83
OG0005272	11	361	92	0.255	30	0.083	78	0.94
OG0005273	11	584	158	0.271	53	0.091	79	0.89
OG0005274	11	562	214	0.381	71	0.126	41	0.72
OG0005275	11	495	201	0.406	93	0.188	92	0.89
OG0005276	11	292	111	0.38	42	0.144	66	0.78
OG0005277	11	640	210	0.328	87	0.136	85	1
OG0005279	11	795	166	0.209	79	0.099	77	0.89
OG0005280	11	518	155	0.299	61	0.118	97	0.94
OG0005281	11	660	264	0.4	127	0.192	83	0.89
OG0005284	11	206	40	0.194	21	0.102	57	0.78
OG0005285	11	158	54	0.342	15	0.095	63	0.67
OG0005286	11	303	125	0.413	49	0.162	83	0.89
OG0005287	11	999	198	0.198	53	0.053	82	0.83
OG0005288	11	209	62	0.297	27	0.129	65	0.89
OG0005289	11	514	168	0.327	83	0.161	66	0.83
OG0005290	11	356	130	0.365	62	0.174	83	0.94
OG0005291	11	301	75	0.249	31	0.103	65	0.78
OG0005292	11	522	144	0.276	49	0.094	90	0.94
OG0005293	11	263	141	0.536	84	0.319	79	1
OG0005294	11	236	68	0.288	29	0.123	64	0.89
OG0005295	11	651	210	0.323	78	0.12	87	0.94
OG0005297	11	561	133	0.237	55	0.098	78	0.83
OG0005298	11	1472	334	0.227	88	0.06	87	0.94
OG0005299	11	269	32	0.119	13	0.048	55	0.89
OG0005300	11	169	71	0.42	32	0.189	67	0.94
OG0005301	11	310	127	0.41	43	0.139	64	0.78
OG0005302	11	728	192	0.264	97	0.133	88	0.94
OG0005303	11	353	65	0.184	12	0.034	62	0.83
OG0005304	11	282	94	0.333	30	0.106	56	0.94
OG0005307	11	811	280	0.345	106	0.131	90	0.94
OG0005309	11	577	243	0.421	84	0.146	87	0.94
OG0005310	11	246	56	0.228	32	0.13	58	0.89
OG0005311	11	890	271	0.304	106	0.119	63	0.83
OG0005312	11	628	203	0.323	83	0.132	90	0.89
OG0005313	11	115	27	0.235	3	0.026	25	0.72
OG0005314	11	273	114	0.418	46	0.168	74	0.83
OG0005315	11	112	13	0.116	7	0.062	71	0.83
OG0005316	11	79	6	0.076	4	0.051	61	0.78
OG0005317	11	71	17	0.239	5	0.07	52	0.72
OG0005318	11	343	104	0.303	46	0.134	79	0.89
OG0005319	11	208	13	0.062	6	0.029	40	0.67
OG0005320	11	723	170	0.235	59	0.082	94	0.94
OG0005321	11	213	135	0.634	71	0.333	77	0.94
OG0005322	11	400	118	0.295	45	0.113	65	0.78
OG0005323	11	181	13	0.072	8	0.044	63	0.72
OG0005324	11	465	225	0.484	110	0.237	85	1
OG0005325	11	140	41	0.293	17	0.121	56	0.72
OG0005326	11	262	111	0.424	53	0.202	73	0.94
OG0005327	11	218	110	0.505	47	0.216	71	0.89
OG0005328	11	191	25	0.131	9	0.047	60	0.78
OG0005329	11	118	10	0.085	1	0.008	25	0.61
OG0005330	11	990	246	0.248	71	0.072	86	1
OG0005331	11	464	61	0.131	24	0.052	85	0.89
OG0005332	11	225	82	0.364	24	0.107	42	0.83
OG0005333	11	400	25	0.062	12	0.03	54	0.78
OG0005335	11	490	95	0.194	35	0.071	60	0.72
OG0005337	11	310	119	0.384	40	0.129	68	0.78
OG0005338	11	669	165	0.247	61	0.091	83	0.94
OG0005340	11	574	171	0.298	59	0.103	76	0.83
OG0005341	11	322	42	0.13	17	0.053	71	0.89
OG0005342	11	574	208	0.362	75	0.131	75	0.78
OG0005343	11	396	110	0.278	31	0.078	73	0.89
OG0005345	11	235	128	0.545	50	0.213	63	0.78
OG0005346	11	371	224	0.604	102	0.275	84	0.89
OG0005347	11	180	126	0.7	65	0.361	84	0.94
OG0005348	11	408	203	0.498	89	0.218	65	0.89
OG0005349	11	220	121	0.55	44	0.2	69	0.89
OG0005350	11	208	68	0.327	32	0.154	63	0.78
OG0005351	11	401	86	0.214	43	0.107	65	0.89
OG0005352	11	545	190	0.349	71	0.13	75	0.89
OG0005353	11	148	30	0.203	15	0.101	41	0.78
OG0005354	11	160	63	0.394	18	0.113	71	0.83
OG0005358	11	181	38	0.21	14	0.077	74	0.83
OG0005359	11	373	190	0.509	66	0.177	71	0.89
OG0005360	11	840	138	0.164	48	0.057	81	0.94
OG0005363	11	161	53	0.329	15	0.093	70	0.78
OG0005364	11	315	85	0.27	52	0.165	67	0.94
OG0005365	11	364	147	0.404	46	0.126	60	0.78
OG0005367	11	344	133	0.387	59	0.172	80	0.89
OG0005368	11	316	108	0.342	45	0.142	63	0.83
OG0005369	11	276	105	0.38	48	0.174	84	0.83
OG0005370	11	850	291	0.342	111	0.131	75	0.89
OG0005373	11	322	109	0.339	51	0.158	70	0.78
OG0005374	11	189	47	0.249	19	0.101	62	0.89
OG0005375	11	217	35	0.161	13	0.06	53	0.83
OG0005379	11	786	139	0.177	66	0.084	83	0.83
OG0005382	11	683	151	0.221	45	0.066	75	0.94
OG0005383	11	454	233	0.513	89	0.196	89	0.94
OG0005385	11	1272	457	0.359	201	0.158	88	0.89
OG0005386	11	523	201	0.384	70	0.134	78	0.83
OG0005387	11	1338	578	0.432	272	0.203	86	0.83
OG0005388	11	615	184	0.299	73	0.119	84	0.89
OG0005389	11	1017	358	0.352	111	0.109	79	0.89
OG0005390	11	341	153	0.449	66	0.194	68	1
OG0005391	11	628	181	0.288	57	0.091	78	0.83
OG0005392	11	749	206	0.275	95	0.127	79	0.94
OG0005393	11	685	245	0.358	121	0.177	88	0.89
OG0005394	11	387	91	0.235	40	0.103	82	0.94
OG0005395	11	124	55	0.444	27	0.218	65	1
OG0005396	11	155	73	0.471	37	0.239	64	0.89
OG0005397	11	466	92	0.197	29	0.062	64	0.89
OG0005398	11	526	221	0.42	77	0.146	78	0.94
OG0005399	11	603	338	0.561	148	0.245	73	0.67
OG0005400	11	297	103	0.347	40	0.135	66	0.78
OG0005401	11	478	74	0.155	25	0.052	80	0.89
OG0005402	11	201	69	0.343	20	0.1	73	0.83
OG0005403	11	460	169	0.367	81	0.176	88	0.94
OG0005404	11	422	212	0.502	112	0.265	89	1
OG0005405	11	428	98	0.229	38	0.089	93	0.94
OG0005406	11	628	209	0.333	78	0.124	83	0.89
OG0005407	11	344	160	0.465	49	0.142	62	0.78
OG0005408	11	394	151	0.383	63	0.16	76	1
OG0005409	11	361	172	0.476	69	0.191	81	0.94
OG0005410	11	411	95	0.231	33	0.08	84	0.94
OG0005411	11	452	129	0.285	62	0.137	92	0.94
OG0005412	11	397	213	0.537	106	0.267	87	0.94
OG0005413	11	178	30	0.169	10	0.056	58	0.78
OG0005414	11	108	53	0.491	17	0.157	57	0.89
OG0005415	11	221	56	0.253	15	0.068	55	0.89
OG0005417	11	530	173	0.326	60	0.113	82	0.89
OG0005418	11	391	171	0.437	68	0.174	78	0.89
OG0005419	11	1226	244	0.199	82	0.067	87	0.94
OG0005420	11	105	14	0.133	1	0.01	45	0.56
OG0005421	11	282	106	0.376	41	0.145	87	0.89
OG0005422	11	512	86	0.168	32	0.062	79	0.89
OG0005423	11	312	141	0.452	65	0.208	74	0.89
OG0005428	11	290	180	0.621	105	0.362	85	0.89
OG0005429	11	511	64	0.125	34	0.067	75	0.83
OG0005430	11	313	111	0.355	36	0.115	92	0.89
OG0005431	11	406	41	0.101	19	0.047	69	0.94
OG0005432	11	880	282	0.32	79	0.09	75	0.78
OG0005433	11	321	83	0.259	41	0.128	65	0.83
OG0005434	11	258	78	0.302	36	0.14	89	1
OG0005435	11	217	48	0.221	27	0.124	79	0.89
OG0005436	11	267	123	0.461	56	0.21	80	0.78
OG0005437	11	993	351	0.353	155	0.156	93	0.94
OG0005438	11	357	141	0.395	53	0.148	64	0.72
OG0005439	11	873	346	0.396	150	0.172	88	0.94
OG0005440	11	334	129	0.386	59	0.177	83	0.94
OG0005441	11	784	184	0.235	53	0.068	83	0.89
OG0005442	11	555	281	0.506	152	0.274	90	1
OG0005443	11	649	206	0.317	78	0.12	74	0.83
OG0005444	11	183	18	0.098	5	0.027	54	0.89
OG0005451	11	397	130	0.327	60	0.151	75	0.94
OG0005452	11	225	98	0.436	30	0.133	53	0.78
OG0005453	11	244	57	0.234	17	0.07	50	0.72
OG0005454	11	539	117	0.217	47	0.087	84	0.89
OG0005455	11	115	42	0.365	18	0.157	67	0.89
OG0005456	11	218	2	0.009	0	0	1	0.56
OG0005457	11	460	189	0.411	68	0.148	88	1
OG0005458	11	367	57	0.155	25	0.068	78	0.94
OG0005459	11	205	35	0.171	14	0.068	62	0.72
OG0005460	11	819	121	0.148	59	0.072	74	0.94
OG0005461	11	909	265	0.292	90	0.099	86	0.94
OG0005462	11	190	87	0.458	19	0.1	57	0.78
OG0005463	11	762	166	0.218	64	0.084	74	0.89
OG0005464	11	177	50	0.282	25	0.141	63	0.78
OG0005466	11	191	99	0.518	44	0.23	77	0.89
OG0005467	11	402	67	0.167	21	0.052	61	0.83
OG0005468	11	166	41	0.247	15	0.09	64	1
OG0005469	11	291	55	0.189	21	0.072	73	0.94
OG0005470	11	322	87	0.27	30	0.093	65	0.94
OG0005471	11	249	81	0.325	35	0.141	71	0.72
OG0005472	11	949	433	0.456	148	0.156	97	0.94
OG0005473	11	290	104	0.359	42	0.145	68	0.78
OG0005474	11	735	170	0.231	79	0.107	92	0.94
OG0005475	11	679	151	0.222	34	0.05	92	0.94
OG0005476	11	530	148	0.279	50	0.094	73	0.83
OG0005478	11	714	269	0.377	92	0.129	89	0.94
OG0005481	11	602	129	0.214	47	0.078	83	0.83
OG0005482	11	312	81	0.26	34	0.109	63	0.83
OG0005483	11	332	173	0.521	78	0.235	83	0.94
OG0005484	11	330	184	0.558	106	0.321	75	0.83
OG0005485	11	282	95	0.337	40	0.142	68	0.83
OG0005486	11	196	17	0.087	3	0.015	41	0.72
OG0005487	11	436	109	0.25	39	0.089	76	0.94
OG0005488	11	1110	289	0.26	121	0.109	84	0.89
OG0005489	11	726	173	0.238	53	0.073	71	0.89
OG0005490	11	490	66	0.135	24	0.049	64	1
OG0005491	11	447	129	0.289	66	0.148	85	0.94
OG0005492	11	360	229	0.636	36	0.1	59	0.67
OG0005495	11	413	69	0.167	26	0.063	66	0.83
OG0005496	11	191	17	0.089	9	0.047	53	0.78
OG0005497	11	350	123	0.351	48	0.137	80	0.78
OG0005498	11	252	62	0.246	27	0.107	68	0.83
OG0005499	11	248	40	0.161	18	0.073	51	0.67
OG0005500	11	490	179	0.365	52	0.106	71	0.78
OG0005501	11	1525	355	0.233	149	0.098	88	0.94
OG0005502	11	178	43	0.242	18	0.101	77	0.83
OG0005503	11	139	38	0.273	4	0.029	42	0.78
OG0005504	11	613	190	0.31	75	0.122	70	0.94
OG0005505	11	813	308	0.379	117	0.144	81	0.94
OG0005506	11	588	159	0.27	46	0.078	78	0.89
OG0005508	11	136	23	0.169	10	0.074	62	0.78
OG0005509	11	847	195	0.23	79	0.093	78	0.89
OG0005510	11	887	83	0.094	28	0.032	76	0.89
OG0005511	11	606	197	0.325	58	0.096	77	0.89
OG0005512	11	807	257	0.318	87	0.108	91	0.94
OG0005513	11	579	201	0.347	81	0.14	81	1
OG0005514	11	504	79	0.157	21	0.042	58	0.83
OG0005515	11	160	25	0.156	13	0.081	66	0.78
OG0005516	11	202	33	0.163	16	0.079	51	0.78
OG0005517	11	247	50	0.202	8	0.032	53	0.89
OG0005518	11	680	187	0.275	62	0.091	81	0.89
OG0005519	11	283	88	0.311	25	0.088	72	0.83
OG0005523	11	457	119	0.26	52	0.114	62	0.83
OG0005524	11	253	68	0.269	22	0.087	67	0.83
OG0005526	11	435	104	0.239	39	0.09	68	0.89
OG0005527	11	280	59	0.211	10	0.036	48	0.83
OG0005528	11	243	85	0.35	38	0.156	70	0.83
OG0005529	11	251	79	0.315	23	0.092	78	0.89
OG0005530	11	329	125	0.38	48	0.146	62	0.83
OG0005531	11	421	128	0.304	60	0.143	89	1
OG0005532	11	239	50	0.209	16	0.067	74	0.83
OG0005533	11	193	70	0.363	13	0.067	70	0.83
OG0005536	11	420	59	0.14	14	0.033	47	0.83
OG0005537	11	281	87	0.31	25	0.089	56	0.72
OG0005538	11	560	129	0.23	47	0.084	76	0.89
OG0005539	11	331	121	0.366	56	0.169	76	0.94
OG0005541	11	382	204	0.534	98	0.257	73	0.89
OG0005543	11	635	116	0.183	40	0.063	75	0.83
OG0005544	11	348	78	0.224	30	0.086	72	0.72
OG0005545	11	381	139	0.365	59	0.155	77	0.89
OG0005546	11	510	161	0.316	72	0.141	78	0.89
OG0005547	11	1199	315	0.263	90	0.075	84	0.94
OG0005551	11	165	60	0.364	13	0.079	49	0.67
OG0005552	11	357	44	0.123	8	0.022	41	0.72
OG0005553	11	388	91	0.235	21	0.054	56	0.83
OG0005554	11	346	129	0.373	49	0.142	84	0.89
OG0005556	11	273	66	0.242	26	0.095	77	0.89
OG0005557	11	208	71	0.341	24	0.115	76	0.89
OG0005558	11	482	76	0.158	5	0.01	53	0.78
OG0005559	11	421	151	0.359	57	0.135	70	0.83
OG0005560	11	433	185	0.427	78	0.18	86	1
OG0005561	11	1845	130	0.07	22	0.012	77	0.94
OG0005562	11	888	324	0.365	131	0.148	90	1
OG0005563	11	760	199	0.262	68	0.089	91	1
OG0005564	11	221	38	0.172	17	0.077	52	0.83
OG0005565	11	165	78	0.473	33	0.2	79	0.89
OG0005569	11	146	58	0.397	21	0.144	63	0.78
OG0005570	11	497	199	0.4	94	0.189	80	0.89
OG0005571	11	732	170	0.232	66	0.09	85	1
OG0005572	11	687	306	0.445	101	0.147	88	0.94
OG0005574	11	630	216	0.343	87	0.138	78	0.94
OG0005575	11	349	146	0.418	52	0.149	79	0.89
OG0005576	11	1243	451	0.363	178	0.143	84	0.94
OG0005577	11	266	79	0.297	28	0.105	79	0.89
OG0005580	11	251	56	0.223	22	0.088	60	0.83
OG0005582	11	367	32	0.087	9	0.025	59	0.89
OG0005583	11	471	62	0.132	24	0.051	68	0.83
OG0005584	11	451	98	0.217	34	0.075	84	0.94
OG0005585	11	357	91	0.255	32	0.09	63	0.83
OG0005586	11	1392	279	0.2	100	0.072	88	0.94
OG0005588	11	429	178	0.415	53	0.124	82	0.94
OG0005589	11	355	82	0.231	33	0.093	60	1
OG0005590	11	535	111	0.207	41	0.077	72	0.89
OG0005591	11	604	265	0.439	123	0.204	77	0.83
OG0005592	11	115	51	0.443	20	0.174	48	0.78
OG0005593	11	249	172	0.691	68	0.273	77	0.94
OG0005597	11	229	109	0.476	31	0.135	69	0.83
OG0005600	11	346	125	0.361	58	0.168	83	0.94
OG0005601	11	436	154	0.353	51	0.117	80	0.89
OG0005602	11	1133	209	0.184	63	0.056	76	1
OG0005606	11	471	95	0.202	44	0.093	75	0.89
OG0005608	11	1048	267	0.255	100	0.095	84	0.94
OG0005609	11	349	72	0.206	36	0.103	63	0.89
OG0005610	11	93	9	0.097	5	0.054	60	0.72
OG0005611	11	468	156	0.333	40	0.085	46	0.72
OG0005612	11	718	215	0.299	35	0.049	55	0.67
OG0005614	11	78	9	0.115	5	0.064	54	0.67
OG0005615	11	208	83	0.399	33	0.159	63	0.89
OG0005616	11	200	84	0.42	30	0.15	63	0.89
OG0005617	11	574	335	0.584	139	0.242	62	0.78
OG0005618	11	443	119	0.269	42	0.095	69	0.89
OG0005620	11	339	125	0.369	63	0.186	85	1
OG0005623	11	503	196	0.39	80	0.159	88	0.89
OG0005625	11	247	92	0.372	52	0.211	74	0.94
OG0005626	11	1098	440	0.401	185	0.168	85	0.89
OG0005627	11	526	265	0.504	88	0.167	85	0.94
OG0005628	11	242	83	0.343	29	0.12	60	0.83
OG0005629	11	239	66	0.276	38	0.159	67	0.78
OG0005630	11	492	152	0.309	61	0.124	72	0.83
OG0005631	11	332	126	0.38	55	0.166	86	0.89
OG0005632	11	1085	239	0.22	85	0.078	65	0.83
OG0005633	11	343	165	0.481	85	0.248	83	0.89
OG0005634	11	449	202	0.45	94	0.209	89	0.94
OG0005635	11	753	227	0.301	84	0.112	85	0.89
OG0005636	11	210	51	0.243	26	0.124	81	1
OG0005637	11	613	221	0.361	85	0.139	83	0.94
OG0005638	11	390	97	0.249	34	0.087	80	0.89
OG0005639	11	578	176	0.304	69	0.119	91	0.89
OG0005640	11	475	42	0.088	16	0.034	54	0.89
OG0005641	11	420	185	0.44	87	0.207	76	0.89
OG0005642	11	558	222	0.398	75	0.134	81	0.94
OG0005643	11	493	140	0.284	52	0.105	70	0.83
OG0005646	11	755	149	0.197	53	0.07	79	0.83
OG0005647	11	105	46	0.438	8	0.076	49	0.72
OG0005648	11	101	30	0.297	14	0.139	62	0.72
OG0005649	11	371	79	0.213	38	0.102	78	0.78
OG0005650	11	1344	242	0.18	79	0.059	80	0.94
OG0005651	11	597	128	0.214	44	0.074	86	1
OG0005652	11	602	204	0.339	68	0.113	65	0.83
OG0005653	11	403	147	0.365	63	0.156	86	0.89
OG0005654	11	573	187	0.326	68	0.119	74	0.83
OG0005660	11	133	87	0.654	47	0.353	67	0.83
OG0005661	11	359	159	0.443	53	0.148	63	0.83
OG0005665	11	228	78	0.342	29	0.127	64	0.78
OG0005667	11	621	255	0.411	86	0.138	86	1
OG0005668	11	604	230	0.381	99	0.164	86	0.83
OG0005670	11	545	133	0.244	40	0.073	74	0.89
OG0005671	11	530	137	0.258	27	0.051	71	0.83
OG0005672	11	339	76	0.224	29	0.086	63	0.72
OG0005673	11	732	351	0.48	139	0.19	85	0.94
OG0005674	11	347	113	0.326	42	0.121	57	0.78
OG0005676	11	496	153	0.308	63	0.127	83	0.89
OG0005677	11	305	98	0.321	27	0.089	27	0.67
OG0005678	11	483	148	0.306	51	0.106	82	0.94
OG0005681	11	241	70	0.29	32	0.133	52	0.67
OG0005682	11	406	201	0.495	78	0.192	73	0.94
OG0005687	11	558	106	0.19	35	0.063	83	0.94
OG0005688	11	607	75	0.124	35	0.058	65	0.89
OG0005689	11	720	253	0.351	138	0.192	90	0.94
OG0005690	11	741	202	0.273	76	0.103	88	0.78
OG0005691	11	252	69	0.274	17	0.067	50	0.83
OG0005695	11	157	21	0.134	10	0.064	68	0.83
OG0005696	11	498	110	0.221	48	0.096	58	0.78
OG0005697	11	437	149	0.341	63	0.144	79	0.94
OG0005698	11	654	318	0.486	136	0.208	73	0.89
OG0005699	11	424	45	0.106	7	0.017	53	0.61
OG0005700	11	439	88	0.2	35	0.08	71	0.72
OG0005701	11	533	133	0.25	64	0.12	89	1
OG0005702	11	212	102	0.481	40	0.189	57	0.72
OG0005703	11	271	62	0.229	24	0.089	64	0.78
OG0005704	11	311	90	0.289	33	0.106	63	0.89
OG0005705	11	124	59	0.476	9	0.073	54	0.67
OG0005706	11	239	130	0.544	58	0.243	81	0.94
OG0005707	11	121	52	0.43	24	0.198	34	0.61
OG0005708	11	150	62	0.413	34	0.227	76	0.67
OG0005709	11	213	59	0.277	31	0.146	66	0.89
OG0005710	11	241	80	0.332	22	0.091	59	0.67
OG0005711	11	369	116	0.314	35	0.095	81	0.83
OG0005712	11	317	83	0.262	28	0.088	82	0.89
OG0005713	11	216	82	0.38	23	0.106	80	0.89
OG0005714	11	236	128	0.542	47	0.199	84	0.94
OG0005715	11	510	147	0.288	48	0.094	70	0.89
OG0005716	11	494	202	0.409	77	0.156	80	1
OG0005717	11	543	121	0.223	46	0.085	73	0.94
OG0005718	11	345	183	0.53	70	0.203	78	0.83
OG0005719	11	444	216	0.486	87	0.196	82	0.89
OG0005720	11	364	97	0.266	41	0.113	62	0.83
OG0005721	11	226	104	0.46	29	0.128	58	1
OG0005722	11	881	459	0.521	216	0.245	88	0.94
OG0005723	11	251	37	0.147	20	0.08	73	0.89
OG0005724	11	324	117	0.361	54	0.167	71	0.94
OG0005725	11	159	68	0.428	24	0.151	59	0.78
OG0005726	11	284	107	0.377	49	0.173	76	0.94
OG0005727	11	697	254	0.364	118	0.169	85	0.89
OG0005728	11	132	66	0.5	33	0.25	70	0.89
OG0005729	11	478	72	0.151	14	0.029	66	0.72
OG0005730	11	454	167	0.368	88	0.194	87	1
OG0005731	11	294	103	0.35	37	0.126	78	0.94
OG0005732	11	405	70	0.173	23	0.057	72	0.89
OG0005733	11	410	59	0.144	21	0.051	62	0.72
OG0005734	11	655	286	0.437	109	0.166	73	0.94
OG0005735	11	205	87	0.424	27	0.132	75	0.83
OG0005736	11	527	163	0.309	77	0.146	82	0.89
OG0005737	11	347	32	0.092	7	0.02	51	0.61
OG0005743	11	321	84	0.262	24	0.075	62	0.83
OG0005747	11	374	164	0.439	72	0.193	62	0.83
OG0005748	11	237	36	0.152	11	0.046	68	0.83
OG0005751	11	286	98	0.343	27	0.094	73	0.78
OG0005752	11	194	51	0.263	16	0.082	51	0.78
OG0005753	11	829	120	0.145	44	0.053	69	0.83
OG0005754	11	1331	367	0.276	140	0.105	95	1
OG0005755	11	198	17	0.086	9	0.045	68	0.83
OG0005757	11	391	108	0.276	32	0.082	70	0.83
OG0005758	11	425	100	0.235	34	0.08	86	0.72
OG0005760	11	486	123	0.253	51	0.105	68	0.94
OG0005761	11	433	187	0.432	75	0.173	61	1
OG0005762	11	308	115	0.373	42	0.136	79	0.89
OG0005763	11	994	335	0.337	88	0.089	86	0.94
OG0005764	11	773	190	0.246	73	0.094	87	0.94
OG0005766	11	189	58	0.307	21	0.111	51	0.72
OG0005767	11	245	103	0.42	52	0.212	81	0.89
OG0005768	11	320	82	0.256	37	0.116	70	0.78
OG0005769	11	401	170	0.424	65	0.162	69	0.89
OG0005770	11	969	332	0.343	163	0.168	84	0.94
OG0005771	11	185	101	0.546	35	0.189	62	0.89
OG0005772	11	321	117	0.364	39	0.121	57	0.72
OG0005773	11	360	181	0.503	90	0.25	85	1
OG0005774	11	333	121	0.363	66	0.198	82	1
OG0005776	11	271	91	0.336	26	0.096	54	0.89
OG0005777	11	224	21	0.094	5	0.022	73	0.78
OG0005778	11	793	215	0.271	65	0.082	92	0.89
OG0005780	11	635	254	0.4	100	0.157	79	0.94
OG0005781	11	792	201	0.254	53	0.067	72	0.89
OG0005782	11	620	175	0.282	67	0.108	68	0.94
OG0005783	11	461	172	0.373	47	0.102	76	0.89
OG0005784	11	235	72	0.306	29	0.123	80	0.89
OG0005785	11	114	6	0.053	0	0	6	0.56
OG0005789	11	328	160	0.488	58	0.177	77	0.83
OG0005790	11	445	51	0.115	25	0.056	75	0.94
OG0005791	11	149	65	0.436	20	0.134	43	0.72
OG0005792	11	701	218	0.311	71	0.101	89	0.89
OG0005793	11	112	51	0.455	14	0.125	66	0.89
OG0005795	11	964	259	0.269	90	0.093	84	0.94
OG0005796	11	298	150	0.503	56	0.188	76	0.83
OG0005798	11	155	36	0.232	12	0.077	55	0.72
OG0005799	11	676	324	0.479	140	0.207	90	0.94
OG0005803	11	321	112	0.349	41	0.128	73	0.83
OG0005804	11	283	104	0.367	41	0.145	74	0.78
OG0005805	11	350	54	0.154	24	0.069	59	0.94
OG0005806	11	310	107	0.345	35	0.113	54	0.78
OG0005807	11	391	191	0.488	72	0.184	81	0.83
OG0005809	11	1534	482	0.314	107	0.07	79	0.89
OG0005812	11	370	182	0.492	70	0.189	89	1
OG0005813	11	907	320	0.353	139	0.153	80	0.89
OG0005814	11	1555	309	0.199	118	0.076	81	0.94
OG0005815	11	281	102	0.363	48	0.171	90	0.94
OG0005816	11	272	50	0.184	20	0.074	72	0.72
OG0005820	11	520	183	0.352	81	0.156	84	1
OG0005821	11	239	126	0.527	39	0.163	61	0.78
OG0005822	11	467	81	0.173	27	0.058	69	0.83
OG0005823	11	165	81	0.491	23	0.139	83	0.94
OG0005825	11	225	26	0.116	10	0.044	67	0.89
OG0005829	11	432	218	0.505	69	0.16	68	0.89
OG0005830	11	1041	371	0.356	139	0.134	79	0.89
OG0005831	11	178	11	0.062	5	0.028	44	0.83
OG0005832	11	357	55	0.154	21	0.059	77	0.83
OG0005834	11	224	73	0.326	13	0.058	45	0.72
OG0005835	11	435	50	0.115	20	0.046	80	0.89
OG0005836	11	338	130	0.385	44	0.13	70	0.89
OG0005837	11	284	59	0.208	14	0.049	73	0.89
OG0005838	11	198	59	0.298	15	0.076	78	0.89
OG0005839	11	184	58	0.315	27	0.147	78	0.89
OG0005842	11	600	238	0.397	95	0.158	81	0.94
OG0005844	11	439	107	0.244	16	0.036	59	0.67
OG0005845	11	1785	290	0.162	90	0.05	66	0.83
OG0005849	11	209	149	0.713	64	0.306	77	0.83
OG0005854	11	515	159	0.309	68	0.132	75	0.89
OG0005855	11	238	114	0.479	38	0.16	55	0.78
OG0005856	11	448	146	0.326	73	0.163	92	0.89
OG0005857	11	587	151	0.257	50	0.085	80	1
OG0005858	11	593	291	0.491	124	0.209	86	0.94
OG0005859	11	306	136	0.444	47	0.154	69	0.78
OG0005860	11	97	18	0.186	3	0.031	44	0.61
OG0005861	11	162	66	0.407	15	0.093	65	0.72
OG0005863	11	317	97	0.306	32	0.101	68	1
OG0005864	11	488	96	0.197	52	0.107	83	0.89
OG0005869	11	1007	172	0.171	58	0.058	87	0.83
OG0005870	11	501	111	0.222	40	0.08	79	0.89
OG0005873	11	204	60	0.294	23	0.113	71	0.89
OG0005874	11	346	126	0.364	53	0.153	87	0.94
OG0005875	11	167	37	0.222	4	0.024	53	0.61
OG0005876	11	362	95	0.262	28	0.077	70	0.94
OG0005877	11	146	23	0.158	11	0.075	54	0.72
OG0005879	11	183	68	0.372	20	0.109	64	0.89
OG0005880	11	397	72	0.181	23	0.058	61	0.83
OG0005881	11	705	164	0.233	37	0.052	70	0.89
OG0005884	11	682	301	0.441	134	0.196	89	0.94
OG0005885	11	286	70	0.245	26	0.091	60	0.67
OG0005886	11	165	69	0.418	9	0.055	33	0.72
OG0005887	11	252	76	0.302	24	0.095	75	0.78
OG0005888	11	516	169	0.328	75	0.145	74	0.89
OG0005889	11	556	69	0.124	25	0.045	59	0.83
OG0005890	11	425	69	0.162	27	0.064	72	0.89
OG0005891	11	357	83	0.232	38	0.106	73	0.94
OG0005892	11	267	136	0.509	75	0.281	81	0.89
OG0005893	11	458	145	0.317	52	0.114	84	0.83
OG0005897	11	309	64	0.207	22	0.071	70	0.94
OG0005898	11	307	115	0.375	50	0.163	73	0.89
OG0005900	11	515	147	0.285	51	0.099	54	0.78
OG0005903	11	530	186	0.351	80	0.151	90	1
OG0005904	11	645	260	0.403	101	0.157	78	0.83
OG0005905	11	178	53	0.298	14	0.079	63	0.83
OG0005906	11	93	26	0.28	9	0.097	55	0.83
OG0005907	11	214	52	0.243	26	0.121	69	0.94
OG0005908	11	462	115	0.249	53	0.115	80	0.94
OG0005909	11	756	91	0.12	41	0.054	75	0.89
OG0005910	11	882	347	0.393	134	0.152	83	1
OG0005911	11	514	185	0.36	68	0.132	79	0.89
OG0005912	11	699	237	0.339	43	0.062	52	0.83
OG0005913	11	766	162	0.211	51	0.067	57	0.78
OG0005914	11	232	114	0.491	63	0.272	74	0.78
OG0005915	11	493	97	0.197	29	0.059	63	0.89
OG0005916	11	740	92	0.124	37	0.05	62	0.78
OG0005917	11	365	120	0.329	57	0.156	88	0.94
OG0005919	11	350	82	0.234	15	0.043	57	0.89
OG0005920	11	1269	430	0.339	162	0.128	95	0.94
OG0005921	11	532	180	0.338	62	0.117	62	0.78
OG0005922	11	546	267	0.489	116	0.212	86	0.94
OG0005923	11	288	92	0.319	48	0.167	80	0.83
OG0005924	11	653	175	0.268	66	0.101	93	0.94
OG0005925	11	281	59	0.21	23	0.082	75	0.78
OG0005926	11	602	104	0.173	33	0.055	71	0.89
OG0005927	11	274	90	0.328	34	0.124	63	0.78
OG0005928	11	824	266	0.323	106	0.129	73	0.94
OG0005933	11	260	128	0.492	59	0.227	86	0.89
OG0005934	11	140	3	0.021	0	0	3	0.56
OG0005935	11	592	265	0.448	107	0.181	84	0.89
OG0005936	11	475	58	0.122	24	0.051	81	0.78
OG0005937	11	524	165	0.315	79	0.151	83	0.94
OG0005938	11	527	96	0.182	22	0.042	66	0.94
OG0005947	11	307	83	0.27	25	0.081	70	0.94
OG0005948	11	563	341	0.606	192	0.341	88	1
OG0005950	11	350	73	0.209	26	0.074	76	0.89
OG0005951	11	423	169	0.4	62	0.147	78	0.83
OG0005952	11	456	187	0.41	79	0.173	70	0.72
OG0005957	11	247	42	0.17	16	0.065	71	0.89
OG0005958	11	594	167	0.281	55	0.093	84	1
OG0005959	11	386	99	0.256	37	0.096	76	0.89
OG0005960	11	553	190	0.344	64	0.116	59	0.94
OG0005961	11	351	139	0.396	60	0.171	69	0.83
OG0005965	11	334	174	0.521	75	0.225	80	1
OG0005966	11	472	183	0.388	46	0.097	82	0.89
OG0005967	11	392	93	0.237	45	0.115	79	0.89
OG0005968	11	413	203	0.492	81	0.196	64	0.83
OG0005969	11	222	120	0.541	51	0.23	84	0.89
OG0005970	11	110	27	0.245	4	0.036	28	0.67
OG0005971	11	301	73	0.243	31	0.103	82	0.83
OG0005972	11	751	158	0.21	65	0.087	68	0.83
OG0005976	11	352	135	0.384	51	0.145	64	0.94
OG0005977	11	356	151	0.424	65	0.183	69	0.83
OG0005978	11	384	97	0.253	39	0.102	64	0.94
OG0005979	11	1134	318	0.28	109	0.096	91	0.94
OG0005980	11	1203	511	0.425	242	0.201	91	0.89
OG0005981	11	475	132	0.278	59	0.124	84	0.83
OG0005982	11	426	139	0.326	55	0.129	74	0.94
OG0005983	11	471	178	0.378	70	0.149	88	0.94
OG0005985	11	1390	416	0.299	147	0.106	92	0.94
OG0005986	11	265	72	0.272	18	0.068	84	0.94
OG0005987	11	542	210	0.387	97	0.179	87	0.94
OG0005988	11	294	89	0.303	39	0.133	69	0.94
OG0005989	11	338	131	0.388	63	0.186	81	0.94
OG0005991	11	879	343	0.39	138	0.157	92	1
OG0005992	11	327	93	0.284	34	0.104	53	0.78
OG0005994	11	2235	362	0.162	135	0.06	93	0.94
OG0005995	11	120	27	0.225	15	0.125	57	0.78
OG0005997	11	330	119	0.361	47	0.142	89	0.89
OG0005998	11	773	221	0.286	81	0.105	87	1
OG0006000	11	313	68	0.217	22	0.07	40	0.72
OG0006001	11	881	198	0.225	87	0.099	93	1
OG0006002	11	394	155	0.393	49	0.124	79	1
OG0006003	11	154	70	0.455	31	0.201	56	0.89
OG0006004	11	795	143	0.18	57	0.072	87	0.89
OG0006005	11	177	34	0.192	13	0.073	63	0.67
OG0006006	11	780	66	0.085	19	0.024	69	0.89
OG0006007	11	441	198	0.449	95	0.215	83	0.94
OG0006008	11	394	143	0.363	60	0.152	72	0.94
OG0006009	11	459	189	0.412	75	0.163	64	0.94
OG0006010	11	588	291	0.495	161	0.274	77	0.94
OG0006011	11	699	171	0.245	74	0.106	64	0.83
OG0006012	11	267	34	0.127	18	0.067	57	0.83
OG0006016	11	309	74	0.239	27	0.087	69	0.94
OG0006018	11	734	158	0.215	31	0.042	77	0.78
OG0006019	11	345	190	0.551	82	0.238	82	0.89
OG0006020	11	470	56	0.119	17	0.036	81	0.72
OG0006021	11	366	221	0.604	99	0.27	78	0.94
OG0006022	11	288	66	0.229	30	0.104	65	0.89
OG0006025	11	989	245	0.248	127	0.128	89	1
OG0006026	11	298	140	0.47	74	0.248	75	0.83
OG0006027	11	273	101	0.37	35	0.128	72	0.83
OG0006028	11	1098	325	0.296	117	0.107	71	0.89
OG0006029	11	144	81	0.562	33	0.229	67	0.83
OG0006030	11	254	80	0.315	43	0.169	68	0.94
OG0006032	11	658	192	0.292	53	0.081	81	0.89
OG0006033	11	1104	204	0.185	78	0.071	87	0.94
OG0006034	11	728	141	0.194	21	0.029	66	0.78
OG0006035	11	246	74	0.301	30	0.122	84	0.89
OG0006036	11	202	76	0.376	36	0.178	79	0.89
OG0006038	11	555	140	0.252	50	0.09	84	0.94
OG0006039	11	188	98	0.521	36	0.191	79	0.89
OG0006040	11	1206	323	0.268	109	0.09	56	0.72
OG0006042	11	251	49	0.195	24	0.096	64	0.72
OG0006043	11	374	52	0.139	19	0.051	60	0.78
OG0006044	11	254	127	0.5	53	0.209	84	0.94
OG0006047	11	207	24	0.116	1	0.005	29	0.61
OG0006048	11	728	220	0.302	87	0.12	81	0.89
OG0006050	11	325	49	0.151	15	0.046	61	0.83
OG0006051	11	460	77	0.167	37	0.08	74	0.83
OG0006052	11	671	192	0.286	80	0.119	77	0.89
OG0006053	11	177	22	0.124	9	0.051	66	0.83
OG0006054	11	610	161	0.264	46	0.075	67	0.61
OG0006059	11	158	57	0.361	11	0.07	55	0.61
OG0006060	11	784	183	0.233	61	0.078	82	0.94
OG0006061	11	755	299	0.396	106	0.14	85	0.94
OG0006062	11	316	107	0.339	20	0.063	67	0.89
OG0006063	11	561	180	0.321	67	0.119	79	0.83
OG0006064	11	360	116	0.322	42	0.117	86	0.94
OG0006067	11	447	209	0.468	68	0.152	70	0.94
OG0006068	11	276	89	0.322	48	0.174	65	0.83
OG0006070	11	200	46	0.23	14	0.07	61	0.83
OG0006071	11	216	41	0.19	7	0.032	47	0.72
OG0006072	11	774	344	0.444	119	0.154	80	0.89
OG0006073	11	99	37	0.374	11	0.111	58	0.89
OG0006074	11	659	192	0.291	68	0.103	78	0.94
OG0006076	11	755	109	0.144	33	0.044	73	0.89
OG0006077	11	340	88	0.259	38	0.112	60	0.67
OG0006078	11	108	10	0.093	5	0.046	56	0.83
OG0006079	11	862	267	0.31	136	0.158	93	0.94
OG0006080	11	79	8	0.101	1	0.013	23	0.72
OG0006081	11	263	129	0.49	74	0.281	85	0.94
OG0006082	11	420	96	0.229	44	0.105	72	0.94
OG0006083	11	598	87	0.145	49	0.082	71	0.94
OG0006084	11	201	60	0.299	18	0.09	64	0.78
OG0006085	11	919	228	0.248	78	0.085	74	0.94
OG0006086	11	353	62	0.176	25	0.071	62	0.78
OG0006087	11	461	143	0.31	41	0.089	83	0.89
OG0006088	11	446	155	0.348	60	0.135	79	0.83
OG0006089	11	638	91	0.143	32	0.05	69	0.94
OG0006090	11	3265	525	0.161	199	0.061	97	1
OG0006091	11	4297	698	0.162	191	0.044	92	1
OG0006095	11	1011	339	0.335	74	0.073	69	0.83
OG0006096	11	177	27	0.153	14	0.079	63	0.89
OG0006097	11	300	127	0.423	40	0.133	68	0.89
OG0006098	11	843	212	0.251	92	0.109	87	1
OG0006101	11	512	189	0.369	44	0.086	64	0.94
OG0006102	11	542	162	0.299	41	0.076	78	0.94
OG0006105	11	415	107	0.258	48	0.116	85	0.94
OG0006106	11	135	59	0.437	16	0.119	66	0.89
OG0006107	11	664	205	0.309	100	0.151	79	1
OG0006108	11	494	288	0.583	132	0.267	94	0.94
OG0006110	11	1293	525	0.406	270	0.209	91	0.89
OG0006115	11	186	90	0.484	39	0.21	64	0.83
OG0006116	11	1013	145	0.143	49	0.048	77	0.83
OG0006117	11	407	116	0.285	52	0.128	84	0.94
OG0006118	11	1442	458	0.318	155	0.107	78	0.89
OG0006120	11	140	37	0.264	4	0.029	68	0.72
OG0006121	11	406	85	0.209	26	0.064	63	0.83
OG0006122	11	569	95	0.167	32	0.056	89	0.94
OG0006125	11	506	206	0.407	79	0.156	82	0.89
OG0006126	11	295	85	0.288	15	0.051	62	0.78
OG0006129	11	190	114	0.6	53	0.279	68	0.78
OG0006130	11	240	134	0.558	64	0.267	78	0.94
OG0006131	11	65	9	0.138	3	0.046	26	0.72
OG0006132	11	428	93	0.217	44	0.103	68	0.94
OG0006133	11	220	109	0.495	46	0.209	67	0.94
OG0006134	11	366	162	0.443	68	0.186	82	0.89
OG0006136	11	333	147	0.441	56	0.168	63	0.78
OG0006138	11	449	115	0.256	40	0.089	54	0.72
OG0006148	11	407	117	0.287	51	0.125	75	0.94
OG0006149	11	516	193	0.374	52	0.101	61	0.89
OG0006150	11	141	42	0.298	19	0.135	59	0.83
OG0006151	11	473	175	0.37	62	0.131	86	0.94
OG0006152	11	372	124	0.333	48	0.129	56	0.78
OG0006153	11	706	129	0.183	49	0.069	70	0.78
OG0006154	11	142	50	0.352	19	0.134	64	0.78
OG0006155	11	248	11	0.044	1	0.004	37	0.56
OG0006156	11	198	43	0.217	10	0.051	56	0.78
OG0006157	11	188	52	0.277	16	0.085	53	0.89
OG0006159	11	983	145	0.148	47	0.048	75	0.83
OG0006160	11	729	206	0.283	68	0.093	77	0.78
OG0006161	11	622	346	0.556	160	0.257	87	0.94
OG0006162	11	139	8	0.058	3	0.022	51	0.61
OG0006164	11	305	107	0.351	44	0.144	73	0.83
OG0006166	11	433	188	0.434	65	0.15	84	0.89
OG0006167	11	330	129	0.391	48	0.145	63	0.78
OG0006168	11	414	73	0.176	28	0.068	52	0.72
OG0006169	11	547	217	0.397	84	0.154	59	0.61
OG0006172	11	720	212	0.294	53	0.074	67	0.89
OG0006174	11	739	359	0.486	100	0.135	83	0.94
OG0006175	11	469	138	0.294	64	0.136	88	0.94
OG0006176	11	552	148	0.268	43	0.078	83	1
OG0006177	11	520	168	0.323	59	0.113	68	0.78
OG0006181	11	1189	494	0.415	231	0.194	95	0.94
OG0006182	11	548	87	0.159	46	0.084	83	0.94
OG0006187	11	425	131	0.308	51	0.12	82	0.94
OG0006188	11	876	222	0.253	82	0.094	76	0.89
OG0006189	11	462	121	0.262	40	0.087	80	0.89
OG0006190	11	80	1	0.013	1	0.013	14	0.56
OG0006191	11	589	134	0.228	49	0.083	70	0.89
OG0006192	11	527	174	0.33	84	0.159	76	0.94
OG0006194	11	465	191	0.411	90	0.194	84	0.83
OG0006195	11	305	94	0.308	38	0.125	64	0.89
OG0006199	11	492	152	0.309	61	0.124	77	0.89
OG0006200	11	788	256	0.325	118	0.15	76	0.83
OG0006203	11	139	15	0.108	5	0.036	64	0.67
OG0006204	11	371	92	0.248	36	0.097	64	0.78
OG0006205	11	141	15	0.106	6	0.043	44	0.83
OG0006206	11	213	82	0.385	51	0.239	71	1
OG0006207	11	141	23	0.163	9	0.064	53	0.67
OG0006212	11	486	134	0.276	27	0.056	47	0.89
OG0006214	11	603	188	0.312	58	0.096	80	0.94
OG0006215	11	294	120	0.408	62	0.211	78	0.89
OG0006216	11	753	291	0.386	108	0.143	80	1
OG0006217	11	393	33	0.084	11	0.028	65	0.78
OG0006218	11	507	119	0.235	41	0.081	81	0.94
OG0006219	11	261	26	0.1	6	0.023	61	0.72
OG0006220	11	230	47	0.204	13	0.057	51	0.89
OG0006221	11	178	12	0.067	1	0.006	33	0.67
OG0006222	11	442	116	0.262	46	0.104	83	0.94
OG0006225	11	581	215	0.37	55	0.095	81	0.83
OG0006226	11	494	133	0.269	51	0.103	70	0.94
OG0006228	11	364	112	0.308	38	0.104	68	0.94
OG0006229	11	751	157	0.209	61	0.081	64	0.94
OG0006230	11	228	67	0.294	30	0.132	90	0.89
OG0006231	11	284	105	0.37	24	0.085	55	0.83
OG0006232	11	276	90	0.326	34	0.123	65	0.83
OG0006235	11	443	90	0.203	31	0.07	69	0.83
OG0006236	11	176	85	0.483	52	0.295	66	0.72
OG0006238	11	900	200	0.222	72	0.08	94	0.89
OG0006239	11	1404	266	0.189	112	0.08	63	0.72
OG0006240	11	323	99	0.307	25	0.077	83	0.89
OG0006241	11	243	53	0.218	11	0.045	38	0.83
OG0006242	11	144	6	0.042	1	0.007	13	0.61
OG0006243	11	274	28	0.102	14	0.051	63	0.78
OG0006244	11	144	48	0.333	20	0.139	62	0.89
OG0006245	11	175	65	0.371	28	0.16	57	0.83
OG0006246	11	643	150	0.233	48	0.075	71	0.94
OG0006247	11	515	164	0.318	87	0.169	77	0.89
OG0006249	11	691	199	0.288	68	0.098	69	0.78
OG0006250	11	262	112	0.427	41	0.156	75	0.83
OG0006252	11	388	97	0.25	24	0.062	79	0.78
OG0006253	11	272	133	0.489	50	0.184	55	0.72
OG0006254	11	632	184	0.291	57	0.09	68	1
OG0006256	11	459	113	0.246	43	0.094	63	0.83
OG0006257	11	310	36	0.116	12	0.039	44	0.78
OG0006258	11	319	117	0.367	46	0.144	77	0.89
OG0006259	11	680	135	0.199	54	0.079	78	0.94
OG0006260	11	301	22	0.073	2	0.007	29	0.61
OG0006261	11	648	165	0.255	52	0.08	64	0.83
OG0006262	11	157	12	0.076	4	0.025	36	0.72
OG0006263	11	116	35	0.302	11	0.095	53	0.78
OG0006265	11	408	94	0.23	47	0.115	79	0.94
OG0006266	11	296	200	0.676	33	0.111	45	0.67
OG0006267	11	688	247	0.359	94	0.137	83	0.94
OG0006268	11	691	73	0.106	29	0.042	66	0.78
OG0006269	11	410	102	0.249	42	0.102	53	0.83
OG0006270	11	363	113	0.311	45	0.124	66	0.94
OG0006271	11	246	102	0.415	49	0.199	84	0.94
OG0006272	11	405	194	0.479	67	0.165	67	0.72
OG0006273	11	488	123	0.252	60	0.123	74	0.78
OG0006277	11	145	64	0.441	18	0.124	51	0.89
OG0006279	11	376	135	0.359	74	0.197	95	1
OG0006281	11	494	156	0.316	50	0.101	79	0.94
OG0006283	11	223	53	0.238	17	0.076	55	0.89
OG0006285	11	674	142	0.211	55	0.082	82	0.83
OG0006286	11	1111	252	0.227	74	0.067	82	1
OG0006287	11	1313	358	0.273	92	0.07	86	0.94
OG0006292	11	946	338	0.357	134	0.142	82	1
OG0006294	11	446	136	0.305	39	0.087	77	0.89
OG0006295	11	260	74	0.285	26	0.1	64	0.83
OG0006298	11	1320	367	0.278	134	0.102	85	0.89
OG0006301	11	326	150	0.46	68	0.209	76	0.94
OG0006302	11	458	171	0.373	67	0.146	80	0.89
OG0006303	11	753	308	0.409	113	0.15	82	0.94
OG0006304	11	186	63	0.339	15	0.081	49	0.78
OG0006305	11	871	154	0.177	58	0.067	79	0.94
OG0006306	11	122	29	0.238	6	0.049	43	0.67
OG0006307	11	493	196	0.398	64	0.13	78	0.89
OG0006308	11	627	263	0.419	121	0.193	84	0.89
OG0006309	11	423	236	0.558	130	0.307	83	0.83
OG0006310	11	447	195	0.436	64	0.143	90	0.94
OG0006316	11	315	105	0.333	37	0.117	66	0.83
OG0006317	11	369	186	0.504	69	0.187	86	0.94
OG0006318	11	268	142	0.53	51	0.19	68	0.89
OG0006319	11	456	85	0.186	40	0.088	88	0.89
OG0006322	11	365	104	0.285	31	0.085	61	0.72
OG0006323	11	870	314	0.361	120	0.138	91	1
OG0006324	11	1459	237	0.162	89	0.061	88	0.94
OG0006325	11	173	68	0.393	18	0.104	78	0.83
OG0006326	11	246	49	0.199	27	0.11	69	0.89
OG0006327	11	663	227	0.342	102	0.154	88	0.89
OG0006331	11	363	77	0.212	29	0.08	74	0.89
OG0006332	11	898	95	0.106	42	0.047	73	0.89
OG0006333	11	169	79	0.467	31	0.183	76	0.94
OG0006334	11	340	130	0.382	50	0.147	74	0.89
OG0006335	11	201	98	0.488	45	0.224	61	0.89
OG0006336	11	296	212	0.716	119	0.402	70	0.89
OG0006337	11	333	155	0.465	55	0.165	56	0.72
OG0006338	11	1075	91	0.085	36	0.033	84	0.89
OG0006339	11	333	114	0.342	30	0.09	57	0.72
OG0006342	11	665	212	0.319	99	0.149	80	1
OG0006343	11	300	110	0.367	46	0.153	72	0.83
OG0006344	11	369	50	0.136	17	0.046	77	0.94
OG0006345	11	390	136	0.349	60	0.154	67	0.89
OG0006347	11	1313	490	0.373	112	0.085	66	0.89
OG0006348	11	251	45	0.179	15	0.06	59	0.78
OG0006349	11	338	41	0.121	19	0.056	61	0.83
OG0006350	11	875	134	0.153	37	0.042	76	1
OG0006351	11	997	465	0.466	176	0.177	80	0.89
OG0006353	11	127	32	0.252	6	0.047	47	0.67
OG0006354	11	542	140	0.258	36	0.066	75	0.94
OG0006355	11	132	32	0.242	17	0.129	68	0.89
OG0006356	11	212	119	0.561	54	0.255	77	1
OG0006357	11	170	22	0.129	7	0.041	40	0.67
OG0006361	11	339	135	0.398	33	0.097	76	0.83
OG0006362	11	824	375	0.455	180	0.218	89	0.94
OG0006363	11	131	45	0.344	11	0.084	48	0.67
OG0006364	11	486	141	0.29	59	0.121	82	0.94
OG0006365	11	535	298	0.557	101	0.189	92	0.94
OG0006366	11	659	211	0.32	50	0.076	79	0.89
OG0006367	11	456	114	0.25	45	0.099	80	0.94
OG0006369	11	557	230	0.413	73	0.131	74	0.83
OG0006372	11	427	92	0.215	26	0.061	71	0.89
OG0006373	11	212	50	0.236	14	0.066	76	0.72
OG0006374	11	337	90	0.267	32	0.095	77	0.83
OG0006375	11	297	75	0.253	31	0.104	71	0.83
OG0006377	11	284	148	0.521	76	0.268	87	0.83
OG0006378	11	381	158	0.415	50	0.131	74	0.89
OG0006380	11	217	39	0.18	13	0.06	60	0.78
OG0006381	11	216	101	0.468	54	0.25	84	0.94
OG0006382	11	258	60	0.233	12	0.047	60	0.89
OG0006383	11	664	177	0.267	77	0.116	76	1
OG0006384	11	109	36	0.33	14	0.128	60	0.78
OG0006385	11	465	80	0.172	23	0.049	72	0.89
OG0006386	11	302	145	0.48	58	0.192	68	0.78
OG0006389	11	377	190	0.504	83	0.22	52	0.78
OG0006390	11	159	12	0.075	3	0.019	40	0.61
OG0006392	11	295	83	0.281	37	0.125	79	0.89
OG0006393	11	999	222	0.222	63	0.063	88	1
OG0006394	11	785	207	0.264	84	0.107	85	0.94
OG0006395	11	940	345	0.367	139	0.148	84	1
OG0006399	11	304	121	0.398	46	0.151	71	0.94
OG0006400	11	635	104	0.164	41	0.065	78	1
OG0006401	11	188	62	0.33	25	0.133	46	0.67
OG0006402	11	624	96	0.154	24	0.038	69	0.89
OG0006403	11	436	141	0.323	68	0.156	86	0.94
OG0006404	11	490	261	0.533	127	0.259	83	0.94
OG0006405	11	537	150	0.279	63	0.117	64	0.89
OG0006406	11	866	307	0.355	122	0.141	91	0.94
OG0006407	11	960	181	0.189	72	0.075	72	0.78
OG0006409	11	236	95	0.403	32	0.136	53	0.67
OG0006410	11	1267	443	0.35	155	0.122	92	1
OG0006414	11	1059	197	0.186	71	0.067	80	0.94
OG0006415	11	136	35	0.257	11	0.081	57	0.72
OG0006416	11	342	109	0.319	41	0.12	84	0.78
OG0006419	11	585	171	0.292	58	0.099	60	0.89
OG0006421	11	287	96	0.334	22	0.077	58	0.72
OG0006424	11	555	290	0.523	169	0.305	92	1
OG0006426	11	219	111	0.507	47	0.215	67	0.94
OG0006427	11	119	48	0.403	23	0.193	46	0.72
OG0006429	11	1327	232	0.175	84	0.063	91	1
OG0006431	11	305	107	0.351	33	0.108	83	0.94
OG0006432	11	149	27	0.181	9	0.06	49	0.72
OG0006434	11	169	12	0.071	4	0.024	67	0.78
OG0006436	11	167	88	0.527	23	0.138	72	0.89
OG0006438	11	855	333	0.389	136	0.159	85	0.94
OG0006439	11	389	141	0.362	69	0.177	86	0.94
OG0006440	11	153	59	0.386	21	0.137	65	0.89
OG0006441	11	511	165	0.323	51	0.1	73	0.89
OG0006443	11	583	165	0.283	73	0.125	78	0.89
OG0006447	11	825	326	0.395	167	0.202	78	0.89
OG0006448	11	401	137	0.342	74	0.185	82	0.94
OG0006450	11	333	138	0.414	35	0.105	51	0.89
OG0006451	11	1041	428	0.411	78	0.075	76	0.83
OG0006452	11	201	72	0.358	29	0.144	60	0.83
OG0006453	11	391	109	0.279	46	0.118	86	0.89
OG0006454	11	609	177	0.291	46	0.076	87	0.94
OG0006455	11	376	151	0.402	57	0.152	60	0.78
OG0006461	11	349	176	0.504	79	0.226	81	0.94
OG0006462	11	397	93	0.234	33	0.083	72	0.83
OG0006463	11	470	129	0.274	44	0.094	84	0.94
OG0006464	11	428	243	0.568	123	0.287	72	0.94
OG0006466	11	682	250	0.367	102	0.15	82	1
OG0006472	11	167	29	0.174	6	0.036	47	0.83
OG0006473	11	600	227	0.378	114	0.19	70	0.83
OG0006474	11	246	92	0.374	39	0.159	77	0.94
OG0006475	11	250	133	0.532	50	0.2	65	0.94
OG0006476	11	418	35	0.084	20	0.048	64	0.89
OG0006477	11	681	138	0.203	40	0.059	76	0.89
OG0006481	11	898	278	0.31	97	0.108	83	0.94
OG0006483	11	505	191	0.378	67	0.133	82	0.89
OG0006484	11	406	236	0.581	91	0.224	60	0.72
OG0006485	11	308	173	0.562	81	0.263	36	0.78
OG0006486	11	624	157	0.252	45	0.072	70	0.94
OG0006488	11	272	135	0.496	51	0.188	67	0.78
OG0006489	11	494	132	0.267	39	0.079	72	0.89
OG0006490	11	403	96	0.238	39	0.097	73	1
OG0006491	11	605	245	0.405	93	0.154	86	1
OG0006492	11	244	74	0.303	15	0.061	58	0.78
OG0006495	11	406	94	0.232	51	0.126	91	0.94
OG0006496	11	935	291	0.311	126	0.135	79	0.56
OG0006498	11	270	80	0.296	35	0.13	74	0.89
OG0006499	11	172	122	0.709	64	0.372	76	0.83
OG0006504	11	1019	112	0.11	37	0.036	67	1
OG0006506	11	1288	405	0.314	158	0.123	91	1
OG0006507	11	281	124	0.441	51	0.181	56	0.83
OG0006509	11	348	45	0.129	24	0.069	64	0.72
OG0006510	11	250	55	0.22	19	0.076	53	0.94
OG0006511	11	227	78	0.344	20	0.088	70	0.94
OG0006512	11	465	20	0.043	11	0.024	58	0.83
OG0006513	11	401	214	0.534	99	0.247	85	0.89
OG0006514	11	829	243	0.293	134	0.162	94	1
OG0006515	11	238	88	0.37	38	0.16	81	0.94
OG0006516	11	658	165	0.251	74	0.112	87	1
OG0006518	11	164	96	0.585	30	0.183	65	0.83
OG0006519	11	767	207	0.27	101	0.132	93	1
OG0006520	11	576	165	0.286	63	0.109	78	1
OG0006522	11	386	137	0.355	42	0.109	79	0.94
OG0006523	11	228	43	0.189	13	0.057	68	0.78
OG0006524	11	99	39	0.394	8	0.081	40	0.83
OG0006525	11	256	35	0.137	18	0.07	66	0.72
OG0006526	11	440	104	0.236	42	0.095	74	1
OG0006527	11	597	109	0.183	40	0.067	51	0.67
OG0006528	11	484	155	0.32	79	0.163	91	0.89
OG0006529	11	338	116	0.343	44	0.13	80	0.94
OG0006530	11	283	40	0.141	10	0.035	60	0.83
OG0006532	11	516	141	0.273	42	0.081	69	1
OG0006533	11	518	197	0.38	72	0.139	59	0.89
OG0006534	11	383	152	0.397	67	0.175	78	0.94
OG0006535	11	308	52	0.169	23	0.075	84	0.89
OG0006536	11	645	140	0.217	44	0.068	71	0.89
OG0006537	11	303	78	0.257	31	0.102	71	0.67
OG0006540	11	386	192	0.497	88	0.228	87	1
OG0006542	11	392	137	0.349	44	0.112	81	0.94
OG0006543	11	193	55	0.285	22	0.114	65	0.67
OG0006544	11	392	117	0.298	43	0.11	72	0.89
OG0006549	11	434	125	0.288	36	0.083	75	0.83
OG0006550	11	523	86	0.164	31	0.059	76	1
OG0006551	11	685	143	0.209	37	0.054	70	0.89
OG0006552	11	766	289	0.377	98	0.128	83	0.89
OG0006554	11	583	231	0.396	97	0.166	77	0.89
OG0006555	11	1353	550	0.407	225	0.166	89	0.94
OG0006556	11	757	190	0.251	71	0.094	62	0.83
OG0006561	11	389	71	0.183	40	0.103	82	0.89
OG0006563	11	466	215	0.461	100	0.215	77	0.89
OG0006564	11	288	48	0.167	16	0.056	51	0.89
OG0006565	11	313	76	0.243	24	0.077	83	0.94
OG0006566	11	167	25	0.15	0	0	3	0.56
OG0006569	11	486	237	0.488	114	0.235	86	0.89
OG0006572	11	370	151	0.408	54	0.146	88	0.94
OG0006576	11	221	112	0.507	34	0.154	69	0.78
OG0006577	11	386	224	0.58	121	0.313	86	1
OG0006578	11	162	44	0.272	13	0.08	73	0.89
OG0006580	11	208	20	0.096	0	0	39	0.56
OG0006581	11	157	47	0.299	21	0.134	68	0.72
OG0006582	11	897	256	0.285	96	0.107	78	0.94
OG0006583	11	399	192	0.481	63	0.158	65	0.89
OG0006584	11	412	118	0.286	47	0.114	60	0.83
OG0006585	11	2212	311	0.141	122	0.055	95	1
OG0006586	11	154	22	0.143	8	0.052	49	0.83
OG0006587	11	1397	745	0.533	367	0.263	91	0.94
OG0006588	11	780	313	0.401	116	0.149	94	1
OG0006591	11	1032	169	0.164	57	0.055	70	0.89
OG0006592	11	298	23	0.077	16	0.054	57	0.72
OG0006593	11	281	37	0.132	9	0.032	40	0.78
OG0006594	11	121	23	0.19	0	0	20	0.56
OG0006595	11	327	107	0.327	50	0.153	84	0.94
OG0006596	11	125	11	0.088	4	0.032	49	0.78
OG0006597	11	790	245	0.31	97	0.123	86	1
OG0006598	11	679	272	0.401	98	0.144	83	0.94
OG0006601	11	114	50	0.439	11	0.096	67	0.78
OG0006602	11	808	222	0.275	81	0.1	78	0.94
OG0006605	11	490	284	0.58	151	0.308	89	1
OG0006606	11	398	99	0.249	39	0.098	91	0.94
OG0006607	11	345	91	0.264	30	0.087	74	0.94
OG0006608	11	594	218	0.367	82	0.138	77	0.89
OG0006609	11	130	7	0.054	2	0.015	17	0.61
OG0006611	11	429	93	0.217	29	0.068	76	0.94
OG0006614	11	400	185	0.463	57	0.142	89	0.89
OG0006615	11	223	71	0.318	27	0.121	87	0.83
OG0006618	11	539	66	0.122	20	0.037	65	0.89
OG0006619	11	616	165	0.268	61	0.099	74	0.89
OG0006622	11	480	129	0.269	51	0.106	73	0.94
OG0006623	11	701	157	0.224	54	0.077	76	0.94
OG0006625	11	271	99	0.365	36	0.133	67	0.89
OG0006626	11	549	119	0.217	38	0.069	74	0.89
OG0006629	11	322	105	0.326	31	0.096	51	0.94
OG0006630	11	350	121	0.346	43	0.123	76	0.94
OG0006631	11	676	186	0.275	49	0.072	67	0.78
OG0006632	11	621	155	0.25	51	0.082	84	0.94
OG0006633	11	954	358	0.375	155	0.162	84	0.83
OG0006634	11	388	189	0.487	76	0.196	78	0.89
OG0006636	11	217	61	0.281	17	0.078	50	0.67
OG0006637	11	180	12	0.067	7	0.039	56	0.83
OG0006638	11	487	251	0.515	87	0.179	81	1
OG0006640	11	229	65	0.284	17	0.074	46	0.67
OG0006641	11	330	120	0.364	45	0.136	84	1
OG0006643	11	570	99	0.174	33	0.058	86	0.94
OG0006644	11	120	14	0.117	9	0.075	64	0.78
OG0006645	11	740	390	0.527	197	0.266	85	0.94
OG0006646	11	526	279	0.53	76	0.144	83	0.94
OG0006648	11	537	124	0.231	43	0.08	92	0.94
OG0006649	11	436	178	0.408	78	0.179	92	0.94
OG0006650	11	157	42	0.268	18	0.115	54	0.72
OG0006652	11	460	213	0.463	75	0.163	55	0.72
OG0006653	11	782	478	0.611	185	0.237	64	0.83
OG0006654	11	285	72	0.253	27	0.095	53	0.94
OG0006655	11	182	56	0.308	27	0.148	65	0.72
OG0006656	11	763	153	0.201	62	0.081	88	0.94
OG0006657	11	101	11	0.109	4	0.04	28	0.78
OG0006658	11	427	130	0.304	35	0.082	70	1
OG0006659	11	778	284	0.365	132	0.17	87	0.89
OG0006660	11	726	208	0.287	43	0.059	68	0.89
OG0006665	11	472	77	0.163	36	0.076	70	0.83
OG0006666	11	450	95	0.211	35	0.078	87	0.94
OG0006669	11	627	116	0.185	55	0.088	71	0.89
OG0006670	11	455	269	0.591	125	0.275	90	0.89
OG0006673	11	862	213	0.247	99	0.115	86	0.83
OG0006674	11	733	121	0.165	53	0.072	49	0.89
OG0006677	11	1785	190	0.106	71	0.04	86	0.89
OG0006679	11	423	199	0.47	54	0.128	63	0.83
OG0006680	11	1073	383	0.357	129	0.12	84	0.89
OG0006682	11	1004	203	0.202	74	0.074	81	0.89
OG0006683	11	453	275	0.607	59	0.13	64	0.67
OG0006684	11	71	15	0.211	3	0.042	30	0.72
OG0006686	11	359	92	0.256	31	0.086	63	0.89
OG0006687	11	524	129	0.246	39	0.074	64	0.83
OG0006688	11	478	117	0.245	51	0.107	83	0.89
OG0006690	11	423	189	0.447	71	0.168	71	0.89
OG0006691	11	97	11	0.113	6	0.062	66	0.83
OG0006692	11	296	115	0.389	45	0.152	70	1
OG0006693	11	712	94	0.132	26	0.037	54	0.83
OG0006694	11	115	21	0.183	7	0.061	59	0.83
OG0006695	11	397	60	0.151	16	0.04	39	0.78
OG0006696	11	2048	825	0.403	303	0.148	98	1
OG0006698	11	238	57	0.239	24	0.101	54	0.72
OG0006699	11	158	39	0.247	22	0.139	57	0.78
OG0006701	11	591	386	0.653	259	0.438	92	1
OG0006704	11	627	156	0.249	56	0.089	65	1
OG0006705	11	518	165	0.319	70	0.135	84	0.94
OG0006706	11	366	68	0.186	22	0.06	56	0.83
OG0006707	11	156	48	0.308	21	0.135	60	0.83
OG0006708	11	275	112	0.407	45	0.164	63	0.89
OG0006711	11	231	52	0.225	19	0.082	79	0.67
OG0006712	11	510	149	0.292	65	0.127	87	0.89
OG0006713	11	595	262	0.44	117	0.197	77	0.94
OG0006715	11	278	177	0.637	83	0.299	74	0.83
OG0006716	11	285	55	0.193	20	0.07	73	0.83
OG0006717	11	199	75	0.377	35	0.176	80	0.89
OG0006718	11	108	19	0.176	7	0.065	38	0.67
OG0006719	11	609	113	0.186	26	0.043	66	0.83
OG0006720	11	265	64	0.242	15	0.057	50	0.72
OG0006721	11	254	35	0.138	12	0.047	54	0.83
OG0006722	11	964	75	0.078	32	0.033	63	0.83
OG0006723	11	860	207	0.241	65	0.076	76	0.89
OG0006724	11	630	282	0.448	77	0.122	75	0.89
OG0006725	11	417	59	0.141	35	0.084	83	0.89
OG0006726	11	174	23	0.132	11	0.063	69	0.89
OG0006727	11	602	109	0.181	29	0.048	51	0.83
OG0006728	11	269	49	0.182	16	0.059	56	0.83
OG0006730	11	227	61	0.269	28	0.123	67	0.89
OG0006731	11	331	82	0.248	25	0.076	71	0.94
OG0006732	11	293	96	0.328	39	0.133	81	0.94
OG0006733	11	230	37	0.161	5	0.022	54	0.67
OG0006734	11	251	78	0.311	37	0.147	81	0.94
OG0006735	11	405	108	0.267	39	0.096	68	0.89
OG0006737	11	340	78	0.229	19	0.056	73	0.83
OG0006738	11	258	92	0.357	35	0.136	71	0.89
OG0006739	11	435	104	0.239	33	0.076	79	0.83
OG0006740	11	296	86	0.291	22	0.074	63	0.83
OG0006741	11	1049	258	0.246	93	0.089	89	0.94
OG0006742	11	461	135	0.293	61	0.132	69	0.89
OG0006745	11	191	62	0.325	19	0.099	74	0.89
OG0006746	11	1214	330	0.272	117	0.096	84	0.89
OG0006748	11	449	103	0.229	38	0.085	50	0.72
OG0006749	11	263	95	0.361	22	0.084	59	0.67
OG0006750	11	451	148	0.328	54	0.12	82	0.83
OG0006751	11	601	142	0.236	46	0.077	80	0.94
OG0006752	11	850	248	0.292	83	0.098	82	0.89
OG0006753	11	1330	286	0.215	89	0.067	81	1
OG0006754	11	339	90	0.265	42	0.124	72	0.94
OG0006755	11	145	81	0.559	36	0.248	66	0.89
OG0006756	11	841	88	0.105	31	0.037	72	0.83
OG0006757	11	491	137	0.279	71	0.145	82	0.94
OG0006758	11	469	233	0.497	107	0.228	74	1
OG0006760	11	428	119	0.278	19	0.044	52	0.83
OG0006761	11	531	211	0.397	100	0.188	72	0.83
OG0006762	11	842	208	0.247	75	0.089	95	1
OG0006763	11	378	173	0.458	77	0.204	85	0.94
OG0006764	11	275	58	0.211	14	0.051	44	0.67
OG0006766	11	788	346	0.439	127	0.161	84	0.94
OG0006767	11	186	46	0.247	22	0.118	63	0.78
OG0006768	11	286	136	0.476	51	0.178	73	1
OG0006769	11	241	22	0.091	4	0.017	58	0.67
OG0006770	11	474	284	0.599	149	0.314	80	0.83
OG0006771	11	624	226	0.362	54	0.087	80	0.94
OG0006772	11	739	286	0.387	121	0.164	86	0.94
OG0006774	11	942	378	0.401	150	0.159	82	0.94
OG0006775	11	1032	355	0.344	108	0.105	83	1
OG0006776	11	707	140	0.198	45	0.064	64	0.83
OG0006778	11	147	66	0.449	28	0.19	62	0.83
OG0006779	11	338	143	0.423	59	0.175	79	0.94
OG0006780	11	305	135	0.443	60	0.197	67	0.89
OG0006784	11	489	178	0.364	85	0.174	80	0.89
OG0006785	11	557	237	0.425	71	0.127	62	0.83
OG0006786	11	1161	208	0.179	66	0.057	90	0.94
OG0006787	11	543	96	0.177	56	0.103	85	1
OG0006789	11	402	181	0.45	67	0.167	84	0.94
OG0006790	11	602	219	0.364	89	0.148	56	0.89
OG0006791	11	908	274	0.302	97	0.107	88	0.94
OG0006793	11	710	143	0.201	44	0.062	63	0.78
OG0006794	11	372	162	0.435	61	0.164	76	0.89
OG0006795	11	428	109	0.255	53	0.124	87	0.94
OG0006797	11	731	412	0.564	198	0.271	83	0.89
OG0006798	11	204	39	0.191	6	0.029	23	0.78
OG0006799	11	166	23	0.139	13	0.078	62	0.83
OG0006800	11	298	106	0.356	43	0.144	81	0.89
OG0006802	11	296	124	0.419	37	0.125	70	0.94
OG0006803	11	386	52	0.135	21	0.054	83	0.94
OG0006804	11	370	131	0.354	45	0.122	82	0.89
OG0006805	11	425	121	0.285	42	0.099	67	0.89
OG0006807	11	393	174	0.443	77	0.196	78	0.83
OG0006808	11	209	18	0.086	5	0.024	77	0.78
OG0006809	11	299	96	0.321	36	0.12	73	0.83
OG0006811	11	139	49	0.353	19	0.137	73	0.78
OG0006815	11	544	120	0.221	57	0.105	74	0.83
OG0006816	11	384	27	0.07	6	0.016	43	0.67
OG0006817	11	137	40	0.292	13	0.095	49	0.67
OG0006818	11	118	16	0.136	9	0.076	47	0.78
OG0006819	11	302	82	0.272	34	0.113	76	0.89
OG0006820	11	379	126	0.332	37	0.098	75	0.89
OG0006822	11	605	216	0.357	90	0.149	91	0.94
OG0006826	11	311	131	0.421	49	0.158	73	0.89
OG0006829	11	83	30	0.361	15	0.181	86	0.89
OG0006830	11	334	93	0.278	46	0.138	86	1
OG0006831	11	374	201	0.537	61	0.163	83	1
OG0006832	11	456	156	0.342	77	0.169	79	0.83
OG0006836	11	577	201	0.348	54	0.094	84	1
OG0006837	11	215	19	0.088	3	0.014	31	0.56
OG0006838	11	133	8	0.06	0	0	4	0.61
OG0006840	11	274	100	0.365	44	0.161	84	0.94
OG0006841	11	130	30	0.231	14	0.108	53	0.72
OG0006842	11	377	254	0.674	117	0.31	80	1
OG0006845	11	411	155	0.377	75	0.182	87	0.94
OG0006846	11	367	133	0.362	28	0.076	34	0.72
OG0006847	11	579	247	0.427	132	0.228	93	0.89
OG0006850	11	798	330	0.414	129	0.162	93	1
OG0006851	11	153	0	0	0	0	3	0.61
OG0006852	11	307	75	0.244	37	0.121	79	0.83
OG0006853	11	397	96	0.242	52	0.131	78	0.94
OG0006858	11	276	91	0.33	14	0.051	60	0.78
OG0006859	11	625	192	0.307	42	0.067	85	0.94
OG0006860	11	439	85	0.194	39	0.089	91	1
OG0006861	11	148	58	0.392	23	0.155	71	0.83
OG0006863	11	176	83	0.472	31	0.176	70	0.94
OG0006864	11	380	96	0.253	34	0.089	84	0.83
OG0006868	11	1040	259	0.249	109	0.105	77	0.83
OG0006869	11	1030	341	0.331	131	0.127	82	0.89
OG0006870	11	2025	710	0.351	216	0.107	98	0.89
OG0006871	11	968	290	0.3	97	0.1	76	0.94
OG0006872	11	416	131	0.315	47	0.113	63	1
OG0006874	11	477	90	0.189	38	0.08	69	0.89
OG0006875	11	835	427	0.511	181	0.217	88	0.89
OG0006876	11	443	143	0.323	54	0.122	63	0.94
OG0006877	11	403	217	0.538	112	0.278	73	0.94
OG0006882	11	308	129	0.419	53	0.172	68	0.89
OG0006883	11	202	32	0.158	9	0.045	62	0.89
OG0006884	11	192	79	0.411	29	0.151	69	0.83
OG0006885	11	87	20	0.23	3	0.034	41	0.61
OG0006886	11	539	190	0.353	77	0.143	82	1
OG0006887	11	245	67	0.273	27	0.11	61	0.83
OG0006888	11	919	431	0.469	169	0.184	89	1
OG0006889	11	646	86	0.133	47	0.073	72	0.83
OG0006890	11	249	126	0.506	52	0.209	66	0.89
OG0006897	11	360	107	0.297	39	0.108	76	0.78
OG0006898	11	488	113	0.232	32	0.066	61	0.89
OG0006899	11	283	127	0.449	58	0.205	81	0.94
OG0006900	11	428	87	0.203	28	0.065	74	0.89
OG0006901	11	113	19	0.168	2	0.018	30	0.67
OG0006902	11	507	161	0.318	57	0.112	73	0.89
OG0006904	11	280	131	0.468	74	0.264	87	0.89
OG0006908	11	121	34	0.281	14	0.116	52	0.78
OG0006910	11	561	220	0.392	111	0.198	84	1
OG0006911	11	450	147	0.327	53	0.118	71	0.89
OG0006912	11	1124	200	0.178	73	0.065	89	0.94
OG0006913	11	494	125	0.253	46	0.093	66	0.83
OG0006914	11	115	24	0.209	16	0.139	57	0.67
OG0006915	11	320	94	0.294	38	0.119	72	0.78
OG0006916	11	295	104	0.353	37	0.125	77	1
OG0006918	11	583	125	0.214	56	0.096	79	0.94
OG0006919	11	128	22	0.172	1	0.008	45	0.61
OG0006920	11	226	59	0.261	31	0.137	75	0.94
OG0006921	11	483	205	0.424	82	0.17	65	0.89
OG0006922	11	291	128	0.44	70	0.241	77	0.89
OG0006924	11	100	39	0.39	17	0.17	66	0.89
OG0006925	11	181	62	0.343	32	0.177	74	0.89
OG0006926	11	1142	438	0.384	169	0.148	87	0.94
OG0006927	11	223	84	0.377	38	0.17	71	0.94
OG0006928	11	711	158	0.222	51	0.072	72	0.78
OG0006929	11	335	85	0.254	26	0.078	61	0.83
OG0006930	11	251	90	0.359	33	0.131	64	0.89
OG0006931	11	388	148	0.381	69	0.178	72	1
OG0006933	11	512	101	0.197	29	0.057	68	0.89
OG0006935	11	297	113	0.38	38	0.128	75	0.78
OG0006936	11	217	64	0.295	27	0.124	71	0.94
OG0006937	11	181	23	0.127	11	0.061	60	0.83
OG0006938	11	144	50	0.347	21	0.146	55	0.83
OG0006940	11	392	74	0.189	24	0.061	72	0.89
OG0006941	11	509	180	0.354	63	0.124	85	0.94
OG0006942	11	339	120	0.354	58	0.171	89	0.89
OG0006943	11	292	106	0.363	53	0.182	82	1
OG0006948	11	1055	116	0.11	57	0.054	87	1
OG0006949	11	193	10	0.052	3	0.016	44	0.78
OG0006950	11	302	55	0.182	17	0.056	63	0.78
OG0006952	11	206	41	0.199	16	0.078	62	0.72
OG0006953	11	215	81	0.377	21	0.098	66	0.78
OG0006954	11	321	84	0.262	13	0.04	46	0.78
OG0006956	11	235	23	0.098	12	0.051	76	0.83
OG0006957	11	306	77	0.252	16	0.052	63	0.83
OG0006958	11	564	186	0.33	63	0.112	81	0.94
OG0006959	11	1145	176	0.154	66	0.058	68	0.83
OG0006963	11	617	204	0.331	103	0.167	78	0.94
OG0006965	11	327	24	0.073	11	0.034	51	0.83
OG0006966	11	376	109	0.29	39	0.104	64	0.83
OG0006967	11	263	63	0.24	19	0.072	70	0.94
OG0006968	11	632	222	0.351	58	0.092	79	0.78
OG0006969	11	317	138	0.435	54	0.17	65	1
OG0006971	11	573	110	0.192	54	0.094	81	0.94
OG0006972	11	270	130	0.481	32	0.119	57	0.83
OG0006973	11	363	56	0.154	23	0.063	61	0.89
OG0006974	11	1221	226	0.185	84	0.069	88	0.94
OG0006979	11	307	111	0.362	56	0.182	65	0.94
OG0006980	11	133	72	0.541	38	0.286	48	0.72
OG0006981	11	310	103	0.332	37	0.119	51	0.78
OG0006982	11	557	182	0.327	64	0.115	81	0.94
OG0006984	11	157	74	0.471	26	0.166	60	0.89
OG0006986	11	201	0	0	0	0	3	0.56
OG0006987	11	380	103	0.271	40	0.105	77	0.83
OG0006991	11	230	100	0.435	21	0.091	72	0.78
OG0006992	11	727	278	0.382	105	0.144	73	0.89
OG0006995	11	1221	293	0.24	77	0.063	90	1
OG0006996	11	294	104	0.354	54	0.184	79	0.89
OG0006997	11	346	149	0.431	65	0.188	85	0.89
OG0006998	11	940	197	0.21	73	0.078	69	0.83
OG0007000	11	288	136	0.472	52	0.181	65	0.83
OG0007001	11	666	181	0.272	54	0.081	82	1
OG0007004	11	458	111	0.242	45	0.098	56	0.89
OG0007006	11	354	179	0.506	92	0.26	86	1
OG0007007	11	91	34	0.374	15	0.165	68	0.89
OG0007008	11	189	36	0.19	10	0.053	48	0.83
OG0007009	11	203	23	0.113	11	0.054	58	0.78
OG0007011	11	242	106	0.438	46	0.19	68	0.89
OG0007012	11	275	104	0.378	32	0.116	76	0.89
OG0007016	11	170	62	0.365	31	0.182	72	0.89
OG0007017	11	433	106	0.245	34	0.079	61	0.72
OG0007018	11	422	174	0.412	67	0.159	68	0.72
OG0007019	11	450	79	0.176	23	0.051	71	0.89
OG0007021	11	461	198	0.43	71	0.154	79	0.94
OG0007024	11	255	122	0.478	50	0.196	66	0.89
OG0007026	11	193	76	0.394	39	0.202	82	0.94
OG0007027	11	404	104	0.257	43	0.106	81	0.94
OG0007029	11	115	10	0.087	5	0.043	54	0.78
OG0007030	11	380	85	0.224	31	0.082	74	0.78
[truncated: 17 more rows]
