# Supplementary material for: ﻿Characterisation of the genome and secretome of Phytophthoracryptogea and P.erythroseptica
Source: IMA Fungus. 2025 Jun 10;16:e156195. doi: 10.3897/imafungus.16.156195 (PMC12177512; doi:10.3897/imafungus.16.156195)
Supplement: Supplementary material 3 — 99 BUSCO genes statistics [file imafungus-16-e156195-s003.xlsx]

## Sheet: Sheet1
Supplementary Table 3. Alignment and metrics for BUSCO genes.
	AMAS						AfterPhylo.pl	ETE3
BUSCO ID	No. of taxa	Alignment length	No. variable sites	Proportion of variable sites	No. of parsimony informative sites	Proportion of parsimony informative sites	Average bootstrap	%ref_br
10123at33634	11	487	174	0.357	75	0.154	88	0.94
10425at33634	9	490	64	0.131	24	0.049	82	0.79
10799at33634	9	446	120	0.269	50	0.112	78	0.86
1102at33634	9	1804	268	0.149	107	0.059	99	1
11504at33634	10	766	145	0.189	64	0.084	92	0.94
12069at33634	9	338	40	0.118	19	0.056	82	1
12249at33634	10	611	108	0.177	39	0.064	76	0.88
12363at33634	10	246	49	0.199	26	0.106	80	1
12382at33634	10	474	104	0.219	40	0.084	52	0.94
12562at33634	11	726	203	0.28	62	0.085	83	0.89
12626at33634	10	529	96	0.181	37	0.07	73	0.88
12684at33634	9	492	143	0.291	60	0.122	75	0.86
12693at33634	11	354	88	0.249	40	0.113	75	0.94
13102at33634	10	602	119	0.198	44	0.073	88	0.81
1326at33634	9	1264	322	0.255	163	0.129	93	1
1342at33634	11	988	151	0.153	35	0.035	79	1
13476at33634	10	292	39	0.134	7	0.024	68	0.81
13537at33634	10	249	32	0.129	16	0.064	65	0.88
13819at33634	9	458	89	0.194	44	0.096	82	0.86
13832at33634	10	313	61	0.195	14	0.045	70	0.75
14113at33634	8	523	91	0.174	31	0.059	93	0.92
15177at33634	9	288	38	0.132	18	0.062	81	0.93
15216at33634	10	285	91	0.319	25	0.088	47	0.75
15242at33634	9	262	43	0.164	19	0.073	78	0.93
15351at33634	11	235	23	0.098	12	0.051	76	0.83
15520at33634	10	389	52	0.134	27	0.069	75	0.94
15827at33634	9	393	46	0.117	10	0.025	83	0.86
15969at33634	9	423	280	0.662	57	0.135	43	0.71
16248at33634	7	299	68	0.227	13	0.043	81	1
17057at33634	11	561	133	0.237	55	0.098	78	0.83
17622at33634	9	608	283	0.465	139	0.229	85	0.79
17887at33634	10	210	44	0.21	13	0.062	70	0.94
1803at33634	10	907	309	0.341	110	0.121	88	1
18069at33634	9	206	12	0.058	6	0.029	58	0.71
18429at33634	10	306	70	0.229	32	0.105	86	0.94
18432at33634	9	355	84	0.237	35	0.099	83	0.93
18615at33634	11	717	302	0.421	100	0.139	85	0.94
19366at33634	10	209	62	0.297	22	0.105	84	0.81
19836at33634	8	538	154	0.286	60	0.112	88	1
19891at33634	10	341	80	0.235	28	0.082	84	0.88
20044at33634	10	402	334	0.831	279	0.694	84	0.62
20182at33634	11	309	90	0.291	24	0.078	64	0.89
20769at33634	10	160	23	0.144	9	0.056	62	0.81
21097at33634	11	580	85	0.147	46	0.079	91	0.94
21875at33634	9	575	170	0.296	80	0.139	97	0.86
22080at33634	9	180	6	0.033	3	0.017	60	0.64
22950at33634	10	252	23	0.091	10	0.04	67	0.88
23030at33634	9	281	80	0.285	37	0.132	62	0.86
23917at33634	9	149	14	0.094	4	0.027	40	0.79
23923at33634	10	179	51	0.285	10	0.056	72	0.88
24919at33634	11	125	11	0.088	4	0.032	49	0.78
25187at33634	10	146	14	0.096	5	0.034	69	0.94
25189at33634	9	126	8	0.063	0	0	7	0.57
26150at33634	11	244	57	0.234	17	0.07	50	0.72
26258at33634	11	128	22	0.172	1	0.008	45	0.61
26441at33634	10	104	9	0.087	2	0.019	43	0.69
27268at33634	11	216	48	0.222	15	0.069	43	0.67
27409at33634	10	160	28	0.175	7	0.044	66	0.75
27410at33634	11	154	24	0.156	8	0.052	71	0.89
27411at33634	9	215	51	0.237	31	0.144	77	0.86
28151at33634	11	216	81	0.375	30	0.139	51	0.78
28445at33634	11	93	12	0.129	4	0.043	53	0.72
2880at33634	10	819	129	0.158	56	0.068	68	0.88
302at33634	10	1934	586	0.303	228	0.118	90	0.88
31838at33634	10	98	24	0.245	9	0.092	50	0.75
3405at33634	10	957	232	0.242	48	0.05	82	0.94
3528at33634	9	814	80	0.098	22	0.027	74	0.93
3786at33634	10	650	51	0.078	22	0.034	64	1
3834at33634	10	627	173	0.276	76	0.121	90	1
3835at33634	8	396	47	0.119	18	0.045	77	0.83
3892at33634	10	703	99	0.141	42	0.06	72	0.88
4148at33634	10	955	161	0.169	68	0.071	91	1
4166at33634	11	570	137	0.24	54	0.095	84	0.94
4406at33634	11	809	139	0.172	49	0.061	83	0.89
5074at33634	9	346	36	0.104	15	0.043	63	0.86
5144at33634	11	312	17	0.054	3	0.01	41	0.89
5145at33634	10	599	161	0.269	85	0.142	92	1
5578at33634	11	358	49	0.137	7	0.02	68	0.83
5960at33634	10	617	127	0.206	35	0.057	86	1
5964at33634	10	574	108	0.188	44	0.077	71	0.94
6366at33634	10	508	49	0.096	19	0.037	67	0.88
6436at33634	11	598	87	0.145	49	0.082	71	0.94
6684at33634	11	487	26	0.053	8	0.016	54	0.72
6933at33634	10	491	67	0.136	17	0.035	84	0.94
693at33634	11	1157	698	0.603	19	0.016	60	0.78
6981at33634	11	1075	91	0.085	36	0.033	84	0.89
6989at33634	10	674	172	0.255	66	0.098	78	0.94
723at33634	10	1059	144	0.136	45	0.042	87	0.81
7485at33634	9	756	246	0.325	95	0.126	90	0.93
8142at33634	9	492	138	0.28	65	0.132	75	0.86
8760at33634	10	475	297	0.625	143	0.301	63	0.62
8842at33634	10	428	77	0.18	13	0.03	65	0.94
9201at33634	10	388	125	0.322	53	0.137	86	1
9286at33634	9	337	32	0.095	5	0.015	40	0.71
9297at33634	9	353	82	0.232	20	0.057	68	0.93
9413at33634	11	367	57	0.155	25	0.068	78	0.94
971at33634	11	1171	225	0.192	58	0.05	78	0.89
9731at33634	11	999	198	0.198	53	0.053	82	0.83
9939at33634	10	477	43	0.09	17	0.036	53	0.81
AVERAGE	9.91919	499.071	112.434	0.212556	41.3232	0.0801717	72.303	0.864848
MEDIAN	10	428	82	0.189	30	0.064	76	0.88
